# Supplementary material for: Portable Ultrasound-Based Device for Detecting Older Adults’ Sit-to-Stand Transitions in Unsupervised 30-Second Chair–Stand Tests
Source: Sensors (Basel). 2020 Apr 1;20(7):1975. doi: 10.3390/s20071975 (PMC7180983; doi:10.3390/s20071975)
Supplement: Supplementary file 1 [file sensors-20-01975-s001.zip]

Archive with 68 entries (64 files):
- datasetA/
- datasetA/raw-signals/
- datasetA/raw-signals/experimental_data.txt
- datasetA/raw-signals/vector_2.txt
- datasetA/raw-signals/vector_4.txt
- datasetA/raw-signals/vector_3.txt
- datasetA/raw-signals/vector_6.txt
- datasetA/raw-signals/vector_5.txt
- datasetA/raw-signals/vector_1.txt
- datasetA/raw-signals/vector_7.txt
- datasetA/raw-signals/vector_9.txt
- datasetA/raw-signals/vector_8.txt
- datasetA/raw-signals/vector_10.txt
- datasetA/raw-signals/vector_11.txt
- datasetA/raw-signals/vector_12.txt
- datasetA/raw-signals/vector_13.txt
- datasetA/raw-signals/vector_14.txt
- datasetA/raw-signals/vector_15.txt
- datasetA/raw-signals/vector_16.txt
- datasetA/raw-signals/vector_17.txt
- datasetA/raw-signals/vector_18.txt
- datasetA/raw-signals/vector_19.txt
- datasetA/raw-signals/vector_20.txt
- datasetA/raw-signals/vector_21.txt
- datasetA/raw-signals/vector_22.txt
- datasetA/raw-signals/vector_23.txt
- datasetA/raw-signals/vector_24.txt
- datasetA/raw-signals/vector_25.txt
- datasetA/CSToutcomesDataSetA.xlsx
- datasetB/
- datasetB/raw-signals/
- datasetB/raw-signals/experimental_data.txt
- datasetB/raw-signals/vector_1.txt
- datasetB/raw-signals/vector_5.txt
- datasetB/raw-signals/vector_7.txt
- datasetB/raw-signals/vector_20.txt
- datasetB/raw-signals/vector_27.txt
- datasetB/raw-signals/vector_50.txt
- datasetB/raw-signals/vector_76.txt
- datasetB/raw-signals/vector_93.txt
- datasetB/raw-signals/vector_96.txt
- datasetB/raw-signals/vector_143.txt
- datasetB/raw-signals/vector_155.txt
- datasetB/raw-signals/vector_165.txt
- datasetB/raw-signals/vector_170.txt
- datasetB/raw-signals/vector_174.txt
- datasetB/raw-signals/vector_180.txt
- datasetB/raw-signals/vector_218.txt
- datasetB/raw-signals/vector_230.txt
- datasetB/raw-signals/vector_236.txt
- datasetB/raw-signals/vector_254.txt
- datasetB/raw-signals/vector_270.txt
- datasetB/raw-signals/vector_273.txt
- datasetB/raw-signals/vector_297.txt
- datasetB/raw-signals/vector_304.txt
- datasetB/raw-signals/vector_306.txt
- datasetB/raw-signals/vector_313.txt
- datasetB/raw-signals/vector_322.txt
- datasetB/raw-signals/vector_321.txt
- datasetB/raw-signals/vector_331.txt
- datasetB/raw-signals/vector_341.txt
- datasetB/raw-signals/vector_999.txt
- datasetB/CSToutcomesDataSetB.xlsx
- algorithm_v1.m
- algorithm_v2.m
- test_av1.m
- test_av2.m
- sensors-745501 (1).zip
