# Supplementary material for: Portable Ultrasound-Based Device for Detecting Older Adults’ Sit-to-Stand Transitions in Unsupervised 30-Second Chair–Stand Tests
Source: Sensors (Basel). 2020 Apr 1;20(7):1975. doi: 10.3390/s20071975 (PMC7180983; doi:10.3390/s20071975)
Supplement: Supplementary file 1 [file sensors-20-01975-s001.zip › datasetA/raw-signals/experimental_data.txt]

1	9
2	12
3	7
4	6
5	9
6	10
7	9
8	9
9	9
10	10
11	11
12	9
13	8
14	12
15	10
16	9
17	10
18	11
19	7
20	6
21	9
22	11
23	7
24	9
25	11
