# Supplementary material for: Portable Ultrasound-Based Device for Detecting Older Adults’ Sit-to-Stand Transitions in Unsupervised 30-Second Chair–Stand Tests
Source: Sensors (Basel). 2020 Apr 1;20(7):1975. doi: 10.3390/s20071975 (PMC7180983; doi:10.3390/s20071975)
Supplement: Supplementary file 1 [file sensors-20-01975-s001.zip › datasetA/raw-signals/vector_2.txt]

100,100,33,100,100,27,27,33,38,40,45,48,50,50,50,48,38,33,27,55,30,22,30,100,100,55,100,100,17,100,22,33,30,33,38,43,50,53,55,53,48,43,33,30,27,55,43,22,22,100,12,15,12,100,22,22,25,27,30,43,40,43,45,50,45,43,38,30,25,55,100,33,100,100,43,12,12,100,15,22,100,27,30,38,48,45,50,53,53,48,43,35,30,58,100,33,17,12,12,12,12,12,22,30,43,100,100,35,43,48,50,50,50,45,43,35,30,25,55,22,22,100,100,17,12,100,100,22,100,55,33,30,38,43,45,48,50,48,45,38,33,30,55,40,100,15,100,12,12,100,100,20,100,100,33,33,38,43,53,50,50,48,45,38,30,27,100,22,17,100,12,12,100,12,15,33,100,100,33,58,38,43,48,53,55,50,53,43,38,30,100,100,100,100,22,100,100,100,100,100,25,33,100,100,55,30,35,38,43,45,45,45,45,40,38,27,27,45,100,17,15,100,12,48,100,22,27,100,100,55,33,35,40,45,50,45,40,35,27,27,25,22,20,100,12,12,12,15,20,22,27,55,55,60,40,45,48,50,50,48,45,38,33,30,27,100,22,25,100,53,12,12,100,22,22,100,58,33,33,38,43,45,50,55,50,48,43,38,35,30,100,100,25,25,100,100,100,100,12,22,22,
