# Supplementary material for: Portable Ultrasound-Based Device for Detecting Older Adults’ Sit-to-Stand Transitions in Unsupervised 30-Second Chair–Stand Tests
Source: Sensors (Basel). 2020 Apr 1;20(7):1975. doi: 10.3390/s20071975 (PMC7180983; doi:10.3390/s20071975)
Supplement: Supplementary file 1 [file sensors-20-01975-s001.zip › datasetA/raw-signals/vector_4.txt]

100,12,12,40,12,12,12,15,15,20,30,27,100,55,58,63,100,33,33,38,38,40,43,48,50,50,50,48,48,50,45,43,40,35,30,27,27,25,100,100,100,100,22,100,100,100,100,12,12,12,12,12,12,12,12,38,12,12,15,12,15,27,30,38,100,100,58,100,58,60,33,33,38,35,38,40,43,45,48,48,53,50,45,43,38,35,30,25,25,25,100,55,100,100,25,22,100,12,15,12,12,12,12,12,12,12,12,20,12,12,15,22,25,33,100,100,55,55,33,30,35,38,40,43,45,45,55,48,50,53,53,50,48,43,38,33,30,27,30,50,100,100,100,30,100,100,100,100,12,12,12,12,100,100,40,12,12,20,20,20,30,22,100,100,100,48,100,100,100,27,38,22,22,20,15,15,17,15,12,15,100,12,12,100,12,100,12,15,22,22,40,53,100,27,27,27,33,35,38,43,45,48,48,48,48,48,45,43,40,35,33,27,25,25,100,55,100,38,22,22,100,100,12,12,100,22,100,100,12,12,12,100,100,12,12,12,12,22,22,22,100,55,27,30,27,33,38,35,40,43,45,48,50,50,48,45,43,38,33,27,25,25,100,100,22,25,100,12,15,15,12,12,12,12,12,12,100,100,12,15,22,22,100,100,100,55,55,27,58,30,38,43,40,40,45,45,48,48,48,48,45,40,38,43,
