# Supplementary material for: Portable Ultrasound-Based Device for Detecting Older Adults’ Sit-to-Stand Transitions in Unsupervised 30-Second Chair–Stand Tests
Source: Sensors (Basel). 2020 Apr 1;20(7):1975. doi: 10.3390/s20071975 (PMC7180983; doi:10.3390/s20071975)
Supplement: Supplementary file 1 [file sensors-20-01975-s001.zip › datasetA/raw-signals/vector_3.txt]

20,12,100,100,100,100,100,27,30,35,40,45,55,50,45,43,35,30,53,27,22,22,20,55,100,100,100,53,100,20,100,100,100,30,33,38,38,43,48,50,53,53,50,50,50,40,33,27,55,100,22,25,100,100,12,12,12,12,15,22,100,40,43,100,100,100,38,22,22,20,15,20,58,12,12,100,100,100,100,40,40,100,12,15,15,15,22,100,100,100,33,38,43,43,43,45,45,50,43,43,38,33,25,48,100,27,22,22,100,12,12,12,12,100,22,27,33,100,100,55,58,27,38,35,40,40,45,45,40,38,38,27,25,22,53,27,100,100,27,100,100,12,12,12,100,12,43,12,15,20,20,100,100,55,100,100,100,100,100,30,22,22,22,100,58,12,15,12,15,55,55,100,100,100,22,15,20,22,100,100,100,55,27,30,33,33,35,40,43,45,45,45,45,40,33,33,27,100,48,100,100,33,25,100,100,15,100,100,100,22,27,33,100,100,53,27,30,30,33,35,40,43,45,48,45,45,43,38,30,27,27,22,58,48,100,100,15,100,48,100,100,55,100,100,12,12,100,22,22,100,43,100,55,58,27,27,33,35,40,45,53,43,43,38,33,27,27,25,45,100,27,30,100,15,12,12,12,12,20,12,12,22,22,17,17,22,38,45,100,55,25,27,27,30,35,40,48,45,43,40,40,35,30,
