# Supplementary material for: Portable Ultrasound-Based Device for Detecting Older Adults’ Sit-to-Stand Transitions in Unsupervised 30-Second Chair–Stand Tests
Source: Sensors (Basel). 2020 Apr 1;20(7):1975. doi: 10.3390/s20071975 (PMC7180983; doi:10.3390/s20071975)
Supplement: Supplementary file 1 [file sensors-20-01975-s001.zip › datasetA/raw-signals/vector_6.txt]

15,100,100,100,12,12,25,15,22,25,33,25,30,27,33,38,45,48,48,55,48,45,43,40,33,27,25,25,100,100,100,20,100,100,12,100,38,12,100,100,20,100,48,27,25,27,40,35,38,43,45,45,43,40,33,27,27,25,100,25,100,100,100,100,100,100,100,100,12,100,15,25,22,100,27,33,33,38,40,40,40,40,38,33,30,30,25,33,22,22,27,22,100,100,100,100,100,12,22,30,100,100,27,27,33,35,40,43,45,48,48,45,40,35,30,27,27,48,100,100,100,100,100,100,22,20,22,100,15,22,33,100,100,100,30,33,100,43,48,48,50,50,48,43,35,30,25,27,27,22,30,22,100,100,22,12,12,12,38,12,12,22,33,22,30,27,30,43,40,43,48,48,50,48,43,38,27,55,100,100,100,25,22,100,100,12,15,12,100,25,33,100,100,27,30,33,40,43,45,48,48,48,48,43,38,33,33,27,48,25,100,100,100,12,100,12,12,12,20,20,22,100,100,58,33,38,43,45,50,50,50,53,45,38,30,27,25,100,22,27,22,100,12,12,12,12,12,100,22,100,27,55,27,35,38,43,48,50,50,50,48,45,40,33,33,27,100,22,100,100,100,12,100,100,12,12,25,33,25,25,27,27,30,35,38,40,43,43,45,43,38,33,27,25,27,22,100,100,12,100,12,100,12,22,12,
