# Supplementary material for: Portable Ultrasound-Based Device for Detecting Older Adults’ Sit-to-Stand Transitions in Unsupervised 30-Second Chair–Stand Tests
Source: Sensors (Basel). 2020 Apr 1;20(7):1975. doi: 10.3390/s20071975 (PMC7180983; doi:10.3390/s20071975)
Supplement: Supplementary file 1 [file sensors-20-01975-s001.zip › datasetA/raw-signals/vector_5.txt]

12,12,15,12,20,20,100,100,100,27,27,33,38,40,43,48,53,43,38,33,27,27,100,55,100,100,27,22,100,100,100,100,22,25,100,100,27,27,30,40,40,45,48,48,45,40,35,27,25,100,100,27,30,22,100,12,12,12,12,12,12,12,25,22,27,27,33,55,43,48,48,50,50,48,48,40,33,27,100,100,38,30,100,100,12,12,12,15,100,15,22,25,27,27,33,38,40,43,50,48,50,55,55,53,50,45,38,33,55,25,100,100,33,27,55,12,40,100,100,12,12,20,22,100,53,33,30,30,38,38,43,45,48,50,53,48,45,40,38,30,100,58,100,22,100,100,100,12,12,12,12,12,12,12,20,33,100,27,30,100,38,40,43,45,48,48,48,48,45,48,33,58,27,100,43,27,100,12,12,40,100,12,100,12,12,17,17,22,27,55,55,27,30,30,38,38,40,43,45,48,40,33,27,27,100,100,22,100,58,100,12,100,100,12,38,43,15,15,20,22,100,100,100,100,100,100,100,100,100,100,33,27,22,15,15,15,100,100,100,100,12,100,25,33,100,100,100,30,30,38,38,43,45,45,45,43,38,38,27,25,100,38,27,100,12,12,12,100,12,12,15,12,20,22,100,100,58,30,33,38,38,40,43,45,45,43,40,35,27,60,55,100,22,25,100,12,100,43,100,12,12,15,20,
