# Supplementary material for: Portable Ultrasound-Based Device for Detecting Older Adults’ Sit-to-Stand Transitions in Unsupervised 30-Second Chair–Stand Tests
Source: Sensors (Basel). 2020 Apr 1;20(7):1975. doi: 10.3390/s20071975 (PMC7180983; doi:10.3390/s20071975)
Supplement: Supplementary file 1 [file sensors-20-01975-s001.zip › datasetA/raw-signals/vector_1.txt]

12,100,22,100,48,58,30,30,38,43,43,48,53,55,58,60,63,60,58,55,55,48,40,50,33,27,100,22,100,33,100,100,100,12,100,100,100,100,53,27,33,35,40,48,53,55,60,63,63,60,60,55,53,45,40,35,30,30,27,22,100,100,100,100,100,100,100,100,100,100,100,100,100,30,27,33,35,40,43,50,55,55,58,60,60,60,60,58,55,58,50,45,38,35,33,27,30,22,22,100,100,100,100,50,12,12,12,12,12,22,100,100,100,27,27,35,35,40,45,48,50,48,45,43,35,27,25,22,22,22,100,100,60,15,43,12,12,100,15,100,100,100,27,30,100,35,40,45,50,55,58,58,60,60,63,63,58,55,53,53,50,45,40,35,33,27,27,25,27,22,100,100,100,12,12,12,17,100,22,22,22,27,33,38,43,48,55,58,63,63,63,66,63,58,55,53,48,43,35,30,27,22,20,100,100,100,22,100,100,100,12,12,55,100,100,22,100,22,27,35,40,45,55,58,60,63,60,60,53,48,45,38,38,27,27,22,100,40,100,100,100,100,100,12,12,12,100,22,100,27,30,33,40,48,50,58,60,66,66,66,66,60,58,50,45,43,38,33,25,22,25,100,100,100,100,53,12,12,12,58,100,100,100,53,27,30,38,40,45,50,58,63,66,68,68,68,66,60,55,53,50,45,38,
