# Supplementary material for: Portable Ultrasound-Based Device for Detecting Older Adults’ Sit-to-Stand Transitions in Unsupervised 30-Second Chair–Stand Tests
Source: Sensors (Basel). 2020 Apr 1;20(7):1975. doi: 10.3390/s20071975 (PMC7180983; doi:10.3390/s20071975)
Supplement: Supplementary file 1 [file sensors-20-01975-s001.zip › datasetA/raw-signals/vector_7.txt]

100,22,22,22,100,100,100,25,25,30,35,43,45,48,48,48,43,35,27,22,22,22,100,100,30,22,12,12,12,100,12,100,12,100,20,22,100,100,25,22,25,33,40,43,45,45,71,48,45,43,38,33,27,25,22,22,100,100,100,22,15,22,100,12,12,20,100,100,100,22,15,20,100,100,100,30,30,100,33,100,100,100,22,22,12,12,12,12,12,38,12,15,100,100,100,100,27,27,30,38,40,43,43,43,43,38,33,27,22,22,22,100,25,20,17,12,22,12,100,100,100,15,22,22,25,100,100,25,30,35,40,43,43,43,40,35,27,22,22,25,25,25,20,12,50,40,100,12,12,22,15,17,22,27,33,22,27,30,35,38,40,43,43,40,38,33,27,22,22,22,100,100,27,22,20,25,12,38,12,12,100,12,12,15,100,22,27,100,22,25,30,38,43,45,45,48,45,43,38,30,25,22,22,100,33,22,20,15,15,12,100,100,100,100,12,55,22,25,25,100,22,25,30,35,40,40,43,43,43,40,33,25,22,22,27,30,22,20,20,12,12,40,38,12,12,15,15,22,22,27,22,22,25,33,38,40,43,43,40,40,38,33,25,20,22,22,25,25,20,100,12,12,12,100,100,12,100,12,100,100,27,25,22,25,30,38,43,43,45,45,45,43,40,35,27,22,22,22,100,100,100,20,15,
