# Supplementary material for: Portable Ultrasound-Based Device for Detecting Older Adults’ Sit-to-Stand Transitions in Unsupervised 30-Second Chair–Stand Tests
Source: Sensors (Basel). 2020 Apr 1;20(7):1975. doi: 10.3390/s20071975 (PMC7180983; doi:10.3390/s20071975)
Supplement: Supplementary file 1 [file sensors-20-01975-s001.zip › datasetA/raw-signals/vector_9.txt]

100,100,100,100,100,100,100,43,100,100,12,100,22,100,100,22,63,71,100,100,25,27,35,38,40,43,43,40,38,33,27,22,22,22,100,100,100,100,22,22,55,12,100,38,100,12,15,17,22,22,27,22,22,30,27,33,38,38,40,35,30,27,22,20,20,22,100,25,100,100,22,38,100,68,12,100,15,20,22,66,76,22,22,25,33,40,40,43,43,40,38,33,25,22,22,22,100,100,100,22,100,100,68,12,12,12,12,20,22,100,100,22,22,25,30,38,43,40,43,43,43,38,30,22,22,22,100,100,68,22,100,15,12,15,12,22,12,20,100,66,100,100,30,22,27,33,38,38,48,40,40,38,35,33,30,22,22,55,27,22,22,20,12,20,12,22,100,12,22,100,100,100,22,22,30,35,38,40,40,40,38,35,30,22,20,20,100,27,100,22,15,12,66,12,100,38,48,22,100,100,22,22,22,27,43,45,48,45,45,43,38,33,27,22,22,100,100,100,22,20,100,100,12,68,100,100,100,100,100,100,22,30,22,22,30,38,40,43,40,40,33,27,22,20,22,100,100,25,100,100,12,100,100,33,100,43,17,22,22,30,25,100,27,22,22,22,22,20,15,15,12,100,33,100,15,15,22,60,27,100,27,25,30,38,38,43,45,48,40,40,33,25,22,22,22,27,100,22,17,15,12,
