# Supplementary material for: Portable Ultrasound-Based Device for Detecting Older Adults’ Sit-to-Stand Transitions in Unsupervised 30-Second Chair–Stand Tests
Source: Sensors (Basel). 2020 Apr 1;20(7):1975. doi: 10.3390/s20071975 (PMC7180983; doi:10.3390/s20071975)
Supplement: Supplementary file 1 [file sensors-20-01975-s001.zip › datasetA/raw-signals/vector_8.txt]

12,12,15,15,15,22,100,100,53,55,60,33,33,33,38,43,45,45,48,53,43,38,27,22,22,48,100,22,20,100,100,12,100,22,100,22,100,100,100,55,27,30,33,38,40,43,45,48,48,40,35,30,27,53,55,48,22,33,22,100,100,38,100,100,12,12,100,100,27,45,48,53,33,58,38,40,45,45,45,45,43,35,66,27,27,100,100,22,100,100,50,12,100,12,12,15,25,33,100,100,55,33,35,40,43,48,50,50,50,50,48,40,35,30,100,100,100,38,27,22,100,12,100,12,100,22,25,22,100,100,55,58,33,40,40,45,45,53,50,48,43,38,33,30,55,100,100,38,22,22,100,100,12,12,100,100,15,15,15,22,33,40,100,100,100,100,58,100,100,100,100,33,27,25,20,15,100,100,100,100,22,20,100,100,53,27,30,33,40,43,48,48,45,40,38,30,55,100,100,100,38,27,22,100,15,22,100,12,12,22,30,100,50,33,33,35,43,43,48,48,50,48,45,38,33,30,53,100,40,30,100,55,100,12,12,12,100,22,33,100,100,53,55,35,40,40,43,45,45,45,43,78,38,30,100,100,100,100,22,22,100,100,15,12,100,22,22,30,100,100,100,55,55,55,100,100,100,38,30,22,22,100,100,100,22,22,22,100,48,100,27,33,35,38,43,43,45,100,40,35,33,30,45,
