# Supplementary material for: Portable Ultrasound-Based Device for Detecting Older Adults’ Sit-to-Stand Transitions in Unsupervised 30-Second Chair–Stand Tests
Source: Sensors (Basel). 2020 Apr 1;20(7):1975. doi: 10.3390/s20071975 (PMC7180983; doi:10.3390/s20071975)
Supplement: Supplementary file 1 [file sensors-20-01975-s001.zip › datasetA/raw-signals/vector_10.txt]

58,27,38,30,35,45,48,50,50,50,43,38,66,30,30,30,27,22,17,22,22,22,15,22,22,27,30,33,33,35,40,45,50,53,50,48,45,40,35,33,30,27,25,25,22,15,100,100,12,100,100,100,15,22,22,22,25,30,25,30,38,43,48,50,50,50,48,43,38,35,30,27,30,30,25,20,15,15,12,12,66,15,100,100,100,30,30,30,30,35,40,45,50,50,55,50,50,48,40,33,27,25,27,27,22,22,12,15,15,22,12,12,22,22,100,33,100,27,30,38,43,48,50,50,50,50,48,45,38,33,27,30,25,22,17,15,100,100,100,100,100,100,17,22,22,30,33,30,38,43,50,53,53,55,53,50,45,38,33,27,22,25,22,22,22,12,100,22,22,100,12,22,22,27,30,30,30,33,40,45,50,53,53,53,53,53,43,38,33,27,27,27,22,17,12,100,100,100,100,100,100,22,15,22,27,33,30,38,35,43,45,48,50,53,55,53,53,48,45,40,35,33,30,30,25,22,22,55,12,100,12,12,12,12,12,22,22,30,33,30,30,35,40,45,48,53,53,53,53,50,50,45,40,40,33,30,33,30,30,22,17,15,12,12,12,12,22,100,22,55,25,30,30,100,38,40,45,50,53,53,55,53,53,45,40,33,27,30,33,30,22,17,15,12,100,100,100,12,15,15,22,27,30,33,
