# Supplementary material for: Portable Ultrasound-Based Device for Detecting Older Adults’ Sit-to-Stand Transitions in Unsupervised 30-Second Chair–Stand Tests
Source: Sensors (Basel). 2020 Apr 1;20(7):1975. doi: 10.3390/s20071975 (PMC7180983; doi:10.3390/s20071975)
Supplement: Supplementary file 1 [file sensors-20-01975-s001.zip › datasetA/raw-signals/vector_11.txt]

15,100,33,100,53,58,27,30,38,35,40,45,50,48,48,48,40,33,30,100,100,100,100,100,100,100,100,100,100,100,100,100,100,100,100,58,58,63,43,45,50,53,53,53,50,45,38,30,100,50,100,100,100,100,100,22,12,100,12,100,100,100,100,55,58,40,45,48,50,53,50,48,43,43,33,27,100,100,100,100,100,100,100,100,100,100,100,100,22,100,58,33,38,43,48,53,53,55,53,50,45,38,33,58,53,100,100,100,100,100,100,12,100,100,22,22,100,100,55,33,40,43,50,50,53,53,50,43,35,30,55,55,100,100,22,22,100,100,100,100,100,22,22,100,55,58,38,43,48,53,53,55,53,50,43,35,33,55,100,100,22,100,100,100,100,100,100,12,100,22,100,100,58,30,33,55,43,45,50,50,48,43,60,30,100,100,100,22,100,100,100,12,12,12,100,100,100,100,100,100,33,38,45,50,53,53,53,50,45,100,33,27,55,100,100,22,100,100,100,12,12,100,100,100,22,100,55,60,38,45,48,53,53,53,48,43,38,68,66,55,100,22,22,100,100,100,100,100,100,15,22,100,55,60,35,43,50,50,50,50,48,43,35,33,55,100,100,100,22,100,100,100,100,100,100,15,22,22,100,100,58,100,40,50,50,50,53,50,45,38,33,100,100,30,22,100,100,100,100,100,100,100,100,
