# Supplementary material for: Portable Ultrasound-Based Device for Detecting Older Adults’ Sit-to-Stand Transitions in Unsupervised 30-Second Chair–Stand Tests
Source: Sensors (Basel). 2020 Apr 1;20(7):1975. doi: 10.3390/s20071975 (PMC7180983; doi:10.3390/s20071975)
Supplement: Supplementary file 1 [file sensors-20-01975-s001.zip › datasetA/raw-signals/vector_12.txt]

100,100,100,100,100,100,100,100,100,100,100,100,100,100,12,12,100,100,100,100,100,100,100,15,15,12,100,22,100,30,22,22,25,33,38,40,40,40,38,33,25,22,22,27,100,22,100,15,12,100,12,12,12,15,15,15,22,100,100,22,22,25,30,35,38,43,40,43,40,35,30,25,22,22,22,30,100,25,17,15,15,71,12,100,12,12,25,100,100,100,100,25,22,25,27,33,76,43,43,48,45,43,38,33,27,22,22,22,25,100,30,22,17,15,22,22,100,71,100,100,22,22,22,100,30,25,25,22,27,33,35,38,40,40,38,38,33,27,22,22,25,22,100,22,22,12,12,12,12,12,12,22,15,22,22,100,100,25,22,25,27,33,38,40,40,40,38,35,30,25,22,22,22,100,100,22,22,15,100,22,22,22,12,12,15,22,22,30,30,22,22,25,30,66,38,40,43,45,45,43,40,35,27,22,22,22,22,100,30,22,17,12,60,15,12,12,12,15,100,15,22,100,100,22,22,25,30,35,38,40,43,43,43,38,68,27,22,22,25,100,100,30,20,15,12,15,12,100,96,22,15,22,25,60,30,22,22,27,30,35,38,40,43,40,40,38,38,27,22,22,22,25,25,100,22,22,12,12,12,12,12,12,12,22,22,100,100,30,25,22,25,30,33,40,40,40,43,43,43,43,40,38,30,25,
