# Supplementary material for: Portable Ultrasound-Based Device for Detecting Older Adults’ Sit-to-Stand Transitions in Unsupervised 30-Second Chair–Stand Tests
Source: Sensors (Basel). 2020 Apr 1;20(7):1975. doi: 10.3390/s20071975 (PMC7180983; doi:10.3390/s20071975)
Supplement: Supplementary file 1 [file sensors-20-01975-s001.zip › datasetA/raw-signals/vector_13.txt]

30,30,30,30,38,38,43,45,48,48,48,48,53,43,40,38,38,38,35,33,33,100,30,30,30,25,22,20,17,15,12,15,12,15,15,17,22,25,68,55,81,66,68,35,40,48,50,53,53,53,53,50,50,48,48,43,43,40,35,38,33,30,33,27,63,22,22,17,15,100,100,100,100,100,100,100,100,22,17,22,30,55,33,38,38,40,48,48,50,53,50,50,48,48,48,45,43,43,45,38,38,35,33,30,25,22,17,15,100,12,15,100,100,100,100,12,100,22,55,30,53,33,100,33,35,40,45,48,50,50,53,50,48,48,43,43,40,38,35,33,33,100,38,33,27,25,22,17,17,15,15,15,15,22,22,27,30,33,33,35,40,43,45,45,45,43,43,43,40,38,38,35,43,33,100,33,27,22,22,22,100,100,100,22,100,17,22,22,27,33,38,38,38,43,48,50,53,53,50,48,45,40,35,33,33,30,30,58,27,25,17,15,15,15,15,15,17,20,100,100,100,100,63,33,35,43,53,50,50,55,50,48,45,43,40,38,35,33,33,60,58,55,33,22,20,15,12,12,15,12,15,15,15,22,22,27,100,100,100,38,38,35,38,43,45,48,48,48,50,48,48,53,48,48,45,43,43,40,35,63,33,55,30,25,20,15,15,15,15,15,15,22,22,68,33,43,38,40,45,53,58,58,60,58,
