# Supplementary material for: Portable Ultrasound-Based Device for Detecting Older Adults’ Sit-to-Stand Transitions in Unsupervised 30-Second Chair–Stand Tests
Source: Sensors (Basel). 2020 Apr 1;20(7):1975. doi: 10.3390/s20071975 (PMC7180983; doi:10.3390/s20071975)
Supplement: Supplementary file 1 [file sensors-20-01975-s001.zip › datasetA/raw-signals/vector_14.txt]

100,33,33,38,43,45,48,45,40,35,30,27,100,100,100,100,100,100,100,58,12,100,100,100,100,22,30,100,33,38,43,45,50,45,45,43,35,30,27,25,100,100,100,100,100,100,100,100,100,100,100,100,100,100,55,33,40,43,48,48,48,48,43,38,33,27,100,100,100,100,100,100,12,100,100,100,12,100,15,22,22,27,30,30,38,40,53,48,45,45,43,38,30,30,100,100,22,100,100,100,100,100,100,12,100,12,15,30,100,30,100,30,35,40,45,48,45,40,35,33,27,100,25,100,100,100,100,73,100,22,12,100,100,83,30,22,30,100,30,38,43,45,48,48,43,35,30,27,55,100,25,100,100,100,12,12,100,53,100,27,22,100,100,30,35,43,45,48,48,45,40,35,30,55,100,100,22,100,100,100,100,100,15,100,100,22,25,33,33,38,43,45,48,45,43,38,30,25,100,27,22,25,100,12,100,100,100,100,12,100,100,100,27,58,38,38,45,45,48,55,45,40,33,30,100,100,27,22,22,100,100,100,100,58,100,100,73,100,22,55,33,33,38,48,48,50,50,48,43,38,33,100,100,100,100,100,71,100,100,100,100,12,100,100,100,100,100,33,38,43,45,48,50,48,50,40,35,33,100,100,100,100,73,100,100,100,12,100,100,100,22,30,33,63,38,45,45,48,45,43,40,33,30,
