# Supplementary material for: Portable Ultrasound-Based Device for Detecting Older Adults’ Sit-to-Stand Transitions in Unsupervised 30-Second Chair–Stand Tests
Source: Sensors (Basel). 2020 Apr 1;20(7):1975. doi: 10.3390/s20071975 (PMC7180983; doi:10.3390/s20071975)
Supplement: Supplementary file 1 [file sensors-20-01975-s001.zip › datasetA/raw-signals/vector_15.txt]

100,100,55,100,30,22,25,30,35,40,45,50,50,50,50,48,45,43,38,33,33,27,30,25,22,22,17,100,100,100,100,22,20,22,63,81,58,33,33,38,53,48,50,53,53,50,48,45,40,35,33,27,55,53,33,25,22,17,15,22,15,17,22,30,30,55,60,35,40,45,50,53,53,53,48,45,38,33,30,30,30,100,22,100,25,22,12,100,100,100,100,33,53,55,30,30,35,45,48,50,50,58,48,43,38,33,27,27,50,33,22,22,100,100,100,100,100,100,100,100,60,30,33,30,33,35,43,53,53,53,53,50,48,71,38,33,27,30,55,25,100,22,12,15,12,12,60,12,22,22,30,53,55,33,33,35,40,48,50,55,53,53,53,50,53,45,35,30,30,30,53,100,100,100,100,100,12,12,22,100,22,22,55,76,33,30,33,40,53,48,50,50,50,50,48,45,45,43,43,43,43,40,38,40,100,100,100,100,40,40,100,100,38,100,33,27,60,30,25,22,17,22,17,22,25,25,30,30,30,33,35,43,48,48,50,50,50,48,45,40,35,30,27,27,30,25,25,22,15,12,12,12,12,15,22,22,58,27,30,30,35,40,45,50,50,53,48,43,40,33,27,25,27,25,22,22,15,12,12,12,12,12,12,15,22,55,55,33,30,30,35,40,45,50,50,50,48,45,43,38,33,30,27,
