# Supplementary material for: Portable Ultrasound-Based Device for Detecting Older Adults’ Sit-to-Stand Transitions in Unsupervised 30-Second Chair–Stand Tests
Source: Sensors (Basel). 2020 Apr 1;20(7):1975. doi: 10.3390/s20071975 (PMC7180983; doi:10.3390/s20071975)
Supplement: Supplementary file 1 [file sensors-20-01975-s001.zip › datasetA/raw-signals/vector_16.txt]

100,100,100,12,22,100,100,100,100,55,60,33,43,35,43,45,48,48,45,43,35,30,30,30,53,30,33,100,100,100,100,100,100,100,100,100,100,100,30,40,53,30,33,63,40,45,45,48,53,45,35,30,27,27,58,100,100,33,100,100,100,100,12,100,12,100,27,100,100,58,100,38,43,45,48,50,48,45,40,35,30,27,25,30,100,22,100,100,100,100,100,100,15,25,22,100,55,100,38,40,43,45,48,48,43,55,35,30,25,55,100,30,25,100,100,100,100,100,100,12,100,25,33,100,53,55,33,63,66,45,48,50,50,50,48,48,43,38,33,30,58,100,22,22,22,100,100,100,12,100,100,12,100,100,100,100,100,100,25,30,22,100,53,58,33,66,38,43,45,48,50,50,50,48,43,38,33,30,68,100,55,100,100,22,22,100,100,100,100,100,100,100,100,22,33,45,53,60,30,33,35,40,43,45,50,50,48,45,40,35,30,100,55,100,100,100,100,100,100,100,100,100,12,100,30,25,100,55,60,63,35,40,43,45,48,50,50,50,48,43,35,33,33,58,100,100,22,25,100,100,100,100,100,100,100,100,100,100,27,22,100,53,60,63,40,45,48,50,50,50,50,48,43,38,30,30,58,100,40,100,100,100,100,100,100,100,100,100,15,100,30,100,100,55,60,60,38,43,48,50,50,50,50,
