# Supplementary material for: Portable Ultrasound-Based Device for Detecting Older Adults’ Sit-to-Stand Transitions in Unsupervised 30-Second Chair–Stand Tests
Source: Sensors (Basel). 2020 Apr 1;20(7):1975. doi: 10.3390/s20071975 (PMC7180983; doi:10.3390/s20071975)
Supplement: Supplementary file 1 [file sensors-20-01975-s001.zip › datasetA/raw-signals/vector_17.txt]

100,22,22,25,25,25,33,38,43,48,48,43,40,35,30,30,38,30,30,27,22,17,15,15,22,22,15,17,20,25,27,30,30,38,40,45,50,53,50,50,45,43,38,35,33,30,30,27,27,25,20,15,12,15,12,15,12,15,22,25,76,33,30,33,38,43,45,45,45,45,45,40,38,35,30,27,27,27,27,22,22,15,12,15,12,15,15,12,17,22,30,30,33,33,35,40,45,48,50,50,48,50,48,43,40,35,30,30,30,25,25,20,15,15,12,12,12,15,100,100,30,76,100,30,33,38,43,48,53,53,53,53,53,50,45,40,35,30,27,27,27,63,22,22,15,15,12,100,100,12,22,15,22,30,63,53,38,30,66,38,45,48,53,53,53,48,45,38,33,27,33,30,25,22,15,12,12,12,12,100,12,12,22,22,30,30,30,30,48,43,50,50,53,55,53,53,45,40,35,30,30,30,33,33,27,25,22,17,15,100,99,45,12,12,15,15,22,25,33,30,35,35,40,43,48,53,53,53,53,50,45,40,35,30,30,33,27,25,22,100,100,100,100,100,100,100,100,22,25,27,30,30,30,35,40,45,50,53,55,55,55,55,53,53,48,43,40,33,30,30,27,25,22,15,12,12,12,88,22,12,15,22,22,33,30,40,33,33,38,43,48,53,53,55,55,53,50,50,48,45,43,40,35,
