# Supplementary material for: Portable Ultrasound-Based Device for Detecting Older Adults’ Sit-to-Stand Transitions in Unsupervised 30-Second Chair–Stand Tests
Source: Sensors (Basel). 2020 Apr 1;20(7):1975. doi: 10.3390/s20071975 (PMC7180983; doi:10.3390/s20071975)
Supplement: Supplementary file 1 [file sensors-20-01975-s001.zip › datasetA/raw-signals/vector_18.txt]

81,100,25,33,43,50,55,27,30,100,38,43,43,43,40,33,27,25,100,53,25,100,100,100,100,100,100,12,100,100,100,22,22,100,27,33,63,38,43,45,48,48,48,38,33,27,100,100,100,100,100,100,100,100,100,100,100,100,100,22,22,30,55,100,38,40,43,48,48,45,58,40,35,30,30,100,100,100,100,100,100,100,100,100,100,100,100,100,25,100,30,33,38,45,48,50,50,48,45,38,30,25,25,100,100,100,100,100,12,100,100,12,100,100,100,100,100,100,30,33,38,40,45,48,48,48,43,38,30,27,25,55,100,25,100,100,100,100,100,12,22,100,100,22,100,100,53,27,33,66,40,45,48,48,48,45,40,33,25,25,55,100,22,100,100,100,100,100,100,100,15,33,43,53,27,33,55,40,43,48,48,45,43,73,63,100,25,100,100,30,100,100,100,100,100,22,100,100,22,100,33,30,33,33,38,43,48,45,45,43,71,33,30,30,22,22,100,100,100,100,100,100,100,100,27,25,27,33,33,40,40,45,45,45,45,40,33,30,25,27,22,30,100,100,100,100,12,100,100,55,100,30,100,100,63,30,40,43,45,50,50,50,45,40,33,30,27,30,22,30,100,100,100,100,100,100,100,12,22,100,30,43,100,30,30,33,40,43,45,48,48,45,43,38,30,30,25,100,30,100,100,100,100,
