# Supplementary material for: Portable Ultrasound-Based Device for Detecting Older Adults’ Sit-to-Stand Transitions in Unsupervised 30-Second Chair–Stand Tests
Source: Sensors (Basel). 2020 Apr 1;20(7):1975. doi: 10.3390/s20071975 (PMC7180983; doi:10.3390/s20071975)
Supplement: Supplementary file 1 [file sensors-20-01975-s001.zip › datasetA/raw-signals/vector_19.txt]

22,15,100,22,22,30,100,100,55,22,22,22,25,30,33,38,40,40,43,45,45,43,43,43,40,43,38,38,33,33,27,22,22,100,100,27,100,22,22,22,15,15,12,12,12,12,12,12,12,15,15,22,100,30,100,100,27,22,22,25,30,33,35,40,43,45,45,45,45,48,45,45,43,38,33,27,22,22,60,60,100,30,100,22,15,12,12,12,12,12,100,22,15,12,15,22,100,30,100,30,22,25,27,30,35,38,43,50,45,48,48,48,45,45,43,40,33,27,25,22,22,100,60,100,63,100,100,15,100,12,15,15,12,12,12,12,12,12,22,22,100,30,100,25,22,27,30,35,40,43,45,45,45,45,45,45,45,43,38,33,27,25,22,100,100,100,33,22,22,15,12,22,12,12,12,12,12,12,22,15,100,22,33,30,30,22,22,30,35,40,43,45,48,48,48,48,55,45,45,40,38,33,27,25,22,30,25,25,22,22,100,12,12,12,17,17,12,12,12,12,12,22,22,100,100,58,27,33,25,30,35,40,40,43,45,45,45,43,43,40,38,30,25,25,25,60,100,100,25,22,15,12,15,93,12,12,100,12,15,100,22,100,33,100,30,25,30,35,38,40,43,48,48,45,45,43,43,43,38,35,27,27,22,100,100,100,30,22,17,15,15,12,12,12,12,15,12,100,22,22,27,100,100,
