# Supplementary material for: Portable Ultrasound-Based Device for Detecting Older Adults’ Sit-to-Stand Transitions in Unsupervised 30-Second Chair–Stand Tests
Source: Sensors (Basel). 2020 Apr 1;20(7):1975. doi: 10.3390/s20071975 (PMC7180983; doi:10.3390/s20071975)
Supplement: Supplementary file 1 [file sensors-20-01975-s001.zip › datasetA/raw-signals/vector_20.txt]

100,100,100,100,100,100,100,27,100,38,58,100,27,30,33,35,40,40,43,43,43,40,38,38,38,33,33,30,100,100,38,35,33,30,30,100,63,100,22,22,22,22,22,22,22,22,22,22,60,33,100,38,35,38,83,43,100,30,33,100,38,38,40,40,43,43,43,43,43,43,43,40,40,38,35,43,58,100,100,40,100,33,33,33,30,27,25,22,22,22,22,20,20,22,22,22,100,30,33,33,100,38,38,45,30,100,48,35,50,38,40,40,40,40,40,40,40,40,40,40,35,38,33,100,40,100,100,100,100,71,27,30,25,22,22,22,22,22,22,22,22,22,22,22,25,30,33,33,33,33,100,40,43,100,35,35,38,38,38,38,40,38,38,38,38,38,38,35,33,33,100,100,100,100,38,100,100,100,30,100,30,22,22,22,20,17,17,17,17,17,17,20,22,22,30,27,68,30,38,38,100,33,30,33,35,38,38,40,40,43,40,40,40,38,38,100,33,33,30,43,100,100,100,100,100,38,33,30,30,30,100,22,22,22,22,22,22,22,22,22,22,22,33,27,68,73,38,40,30,30,33,35,48,40,40,43,40,43,45,45,45,43,43,43,40,38,38,35,35,100,43,43,40,100,100,100,100,100,100,38,100,38,73,33,33,30,30,30,27,25,22,22,22,22,25,60,30,30,76,38,38,43,48,
