# Supplementary material for: Portable Ultrasound-Based Device for Detecting Older Adults’ Sit-to-Stand Transitions in Unsupervised 30-Second Chair–Stand Tests
Source: Sensors (Basel). 2020 Apr 1;20(7):1975. doi: 10.3390/s20071975 (PMC7180983; doi:10.3390/s20071975)
Supplement: Supplementary file 1 [file sensors-20-01975-s001.zip › datasetA/raw-signals/vector_21.txt]

33,33,30,88,30,35,40,48,48,48,48,43,38,35,30,30,30,30,33,30,25,22,20,17,20,17,22,22,27,100,63,35,38,43,48,48,48,48,45,45,43,40,35,33,30,30,30,27,100,22,17,22,100,100,15,22,22,30,33,33,35,38,43,48,50,53,53,50,55,45,43,38,38,30,100,30,30,22,100,100,100,100,100,100,100,100,22,100,30,30,33,30,33,38,43,53,53,53,53,53,48,45,40,35,33,27,25,30,30,33,25,20,15,15,12,22,100,100,100,15,20,25,30,30,33,38,40,45,50,53,53,55,53,53,50,45,43,35,30,25,25,30,30,25,22,15,15,100,100,100,100,12,15,22,25,27,30,33,35,43,55,50,53,53,53,53,50,48,43,38,38,33,33,55,100,27,100,100,100,12,12,12,12,22,63,100,22,71,55,58,33,33,38,48,50,53,55,53,55,53,50,48,48,43,38,35,30,30,30,100,25,25,22,100,86,81,100,100,100,15,12,15,22,25,30,100,27,33,38,43,48,53,55,55,60,55,58,50,48,45,43,40,35,30,30,30,25,100,17,100,12,22,100,100,15,12,60,22,22,63,100,63,30,33,38,43,48,53,53,55,55,55,53,53,50,45,43,35,33,30,38,30,30,22,22,15,15,12,12,12,12,12,12,15,22,22,27,30,33,30,35,38,43,48,
