# Supplementary material for: Portable Ultrasound-Based Device for Detecting Older Adults’ Sit-to-Stand Transitions in Unsupervised 30-Second Chair–Stand Tests
Source: Sensors (Basel). 2020 Apr 1;20(7):1975. doi: 10.3390/s20071975 (PMC7180983; doi:10.3390/s20071975)
Supplement: Supplementary file 1 [file sensors-20-01975-s001.zip › datasetA/raw-signals/vector_22.txt]

22,100,30,25,27,33,35,40,43,43,40,35,30,25,22,100,100,100,100,100,100,100,15,100,100,15,100,22,27,25,27,30,35,40,40,40,40,38,33,43,35,33,25,22,25,100,100,100,100,100,100,100,22,30,22,30,53,27,33,35,38,40,43,40,38,35,33,25,25,27,25,30,100,100,100,100,100,100,100,100,100,22,27,58,30,43,35,40,43,40,40,40,33,27,25,22,100,100,22,100,100,100,100,100,100,100,100,25,22,22,30,25,30,33,38,43,43,45,40,35,30,25,22,27,22,22,100,100,22,100,100,100,100,100,100,100,100,100,53,27,33,38,40,43,43,43,40,35,27,25,100,100,22,22,100,100,100,100,100,100,100,25,100,100,100,100,30,30,30,35,38,40,40,38,33,27,25,100,25,100,100,100,100,100,100,100,100,100,15,25,22,22,27,33,27,33,38,40,40,40,63,38,30,25,55,22,22,100,100,100,100,100,100,12,100,100,22,33,100,50,53,30,38,38,40,43,43,43,40,38,33,25,100,30,22,27,100,100,12,100,12,12,100,12,100,100,25,27,33,27,33,35,40,45,43,43,50,38,33,22,22,22,100,100,100,100,22,100,100,100,100,22,22,25,30,100,30,78,38,40,43,43,40,40,58,27,25,100,22,100,100,100,100,100,100,100,100,12,100,30,100,100,
