# Supplementary material for: Portable Ultrasound-Based Device for Detecting Older Adults’ Sit-to-Stand Transitions in Unsupervised 30-Second Chair–Stand Tests
Source: Sensors (Basel). 2020 Apr 1;20(7):1975. doi: 10.3390/s20071975 (PMC7180983; doi:10.3390/s20071975)
Supplement: Supplementary file 1 [file sensors-20-01975-s001.zip › datasetA/raw-signals/vector_23.txt]

15,17,22,25,27,30,30,35,43,45,45,43,40,33,27,25,60,27,25,30,20,15,15,12,12,12,15,15,22,30,68,30,30,43,40,45,50,53,53,50,45,40,38,30,27,27,38,33,30,27,22,17,15,15,22,15,12,15,22,25,30,33,66,38,40,45,48,50,50,50,48,43,40,33,30,33,30,30,27,22,15,22,12,12,12,12,22,22,22,27,30,33,86,30,35,40,45,50,50,55,53,53,48,45,38,33,30,33,30,27,22,22,100,15,12,100,100,100,15,15,15,22,100,30,100,30,35,38,45,48,50,50,48,48,43,40,40,40,43,40,40,38,35,33,30,27,22,22,15,12,100,100,100,100,100,100,12,12,12,22,22,15,22,15,15,20,22,25,53,58,100,33,35,38,40,43,43,48,50,53,50,50,53,53,53,53,50,50,50,50,50,50,48,48,45,43,40,38,35,33,33,30,27,33,33,30,30,33,100,22,20,15,15,12,100,12,12,12,12,33,12,12,15,15,20,22,100,53,33,60,33,33,38,40,43,48,50,53,53,53,53,53,53,53,53,53,50,50,50,48,48,45,43,38,35,30,27,27,27,100,30,30,30,22,20,15,12,15,12,12,12,12,12,12,12,12,12,12,12,12,12,12,12,12,12,12,12,12,12,12,12,12,12,12,12,12,12,12,12,12,15,17,22,
