# Supplementary material for: Portable Ultrasound-Based Device for Detecting Older Adults’ Sit-to-Stand Transitions in Unsupervised 30-Second Chair–Stand Tests
Source: Sensors (Basel). 2020 Apr 1;20(7):1975. doi: 10.3390/s20071975 (PMC7180983; doi:10.3390/s20071975)
Supplement: Supplementary file 1 [file sensors-20-01975-s001.zip › datasetA/raw-signals/vector_24.txt]

100,22,30,71,55,60,33,40,48,50,53,50,50,48,38,38,27,25,25,100,55,53,100,22,25,22,15,12,12,15,17,22,30,55,33,33,40,48,53,53,55,53,50,43,38,33,30,27,30,27,30,22,22,25,12,12,12,12,12,12,22,22,30,78,33,30,38,43,50,53,53,53,53,53,48,45,40,38,33,33,27,33,33,27,22,22,15,12,15,12,99,100,15,100,22,25,30,60,100,25,30,73,40,48,53,53,53,50,50,43,38,33,27,25,30,55,100,22,15,12,12,22,78,91,22,15,22,22,27,100,33,43,38,45,50,50,53,53,50,50,48,40,35,33,27,25,63,55,27,22,22,100,15,100,100,12,100,38,15,22,22,22,100,33,30,33,35,43,45,50,53,50,53,50,48,45,40,35,30,27,25,55,33,100,22,22,27,12,15,12,15,12,12,63,22,22,30,30,33,30,38,43,45,48,50,50,50,50,45,43,38,33,30,27,25,27,30,25,22,17,15,12,12,100,12,96,99,100,20,17,22,25,27,33,35,33,38,43,45,48,48,50,50,48,48,48,50,48,48,50,50,48,48,48,50,50,48,45,43,43,38,35,33,30,27,25,27,30,88,83,38,30,30,27,22,20,20,15,15,15,15,17,22,15,20,17,20,22,25,27,33,38,83,86,86,58,55,30,27,25,25,27,30,27,
