# Supplementary material for: Portable Ultrasound-Based Device for Detecting Older Adults’ Sit-to-Stand Transitions in Unsupervised 30-Second Chair–Stand Tests
Source: Sensors (Basel). 2020 Apr 1;20(7):1975. doi: 10.3390/s20071975 (PMC7180983; doi:10.3390/s20071975)
Supplement: Supplementary file 1 [file sensors-20-01975-s001.zip › datasetA/raw-signals/vector_25.txt]

22,100,100,25,22,25,33,35,38,40,35,30,22,30,25,33,100,22,22,22,12,40,15,12,15,100,100,25,25,27,27,35,40,43,43,43,38,30,25,25,27,27,25,17,12,12,96,15,15,17,25,25,30,25,27,33,38,43,45,45,45,43,35,30,25,27,58,27,22,22,22,12,12,15,12,15,15,22,22,25,25,22,30,35,40,40,43,40,33,33,22,25,30,33,22,22,15,22,12,12,12,12,15,22,22,27,27,25,25,33,35,38,40,40,38,30,25,22,22,33,22,100,22,25,12,12,100,12,12,15,22,27,33,25,22,30,35,40,43,45,43,38,30,25,25,25,30,30,22,15,15,15,22,100,17,12,22,100,30,22,25,22,30,38,38,40,40,38,35,25,22,22,100,25,22,22,12,15,86,12,12,12,15,22,25,25,25,22,30,35,40,43,43,40,38,30,25,27,25,66,33,25,22,12,12,12,12,12,15,22,22,30,27,25,25,33,40,43,43,43,40,33,25,25,33,68,25,22,22,15,12,12,12,12,15,100,22,22,25,27,25,33,38,43,43,43,83,35,27,25,27,25,73,100,100,22,15,12,12,12,12,15,15,22,27,27,25,22,27,33,38,40,40,40,38,33,27,27,22,100,30,22,22,15,12,12,73,88,12,15,22,22,33,30,22,22,27,35,40,40,40,38,33,27,
