# Supplementary material for: Portable Ultrasound-Based Device for Detecting Older Adults’ Sit-to-Stand Transitions in Unsupervised 30-Second Chair–Stand Tests
Source: Sensors (Basel). 2020 Apr 1;20(7):1975. doi: 10.3390/s20071975 (PMC7180983; doi:10.3390/s20071975)
Supplement: Supplementary file 1 [file sensors-20-01975-s001.zip › datasetA/CSToutcomesDataSetA.xlsx]

## Sheet: Hoja1
30-s CST Ooutcomes – Data Set A (young healthy subjects) – Universidad Politécnica de Madrid
	30sCST
patientID	manualCount	algorithmV1	manualUnsuccessfulAttemptsIdD
1	9	9	-
2	12	12	-
3	7	8	-
4	6	6	-
5	9	9	-
6	10	10	-
7	9	9	-
8	9	10	-
9	9	8	-
10	10	10	-
11	11	11	-
12	9	9	-
13	8	9	-
14	12	12	-
15	10	10	-
16	9	10	-
17	10	10	-
18	11	11	-
19	7	7	-
20	6	7	-
21	9	9	-
22	11	11	-
23	7	7	-
24	9	9	-
25	11	11	-
