# Supplementary material for: Portable Ultrasound-Based Device for Detecting Older Adults’ Sit-to-Stand Transitions in Unsupervised 30-Second Chair–Stand Tests
Source: Sensors (Basel). 2020 Apr 1;20(7):1975. doi: 10.3390/s20071975 (PMC7180983; doi:10.3390/s20071975)
Supplement: Supplementary file 1 [file sensors-20-01975-s001.zip › datasetB/raw-signals/experimental_data.txt]

1	14
5	6
7	13
20	13
27	10
50	16
76	9
93	9
96	16
143	4
155	13
165	10
170	10
174	9
180	11
218	5
230	10
236	10
254	14
270	13
273	11
297	0
304	15
306	10
313	19
321	13
322	15
331	13
341	13
999	11
