# Supplementary material for: Portable Ultrasound-Based Device for Detecting Older Adults’ Sit-to-Stand Transitions in Unsupervised 30-Second Chair–Stand Tests
Source: Sensors (Basel). 2020 Apr 1;20(7):1975. doi: 10.3390/s20071975 (PMC7180983; doi:10.3390/s20071975)
Supplement: Supplementary file 1 [file sensors-20-01975-s001.zip › datasetB/raw-signals/vector_1.txt]

43,43,38,38,40,40,45,66,50,43,198,48,45,48,50,50,48,48,45,43,43,40,38,38,38,55,53,38,38,38,40,40,43,45,48,48,48,50,45,43,45,40,38,38,38,38,33,33,38,63,38,40,40,45,45,45,48,50,48,48,48,43,43,40,38,40,172,55,33,86,33,27,33,30,58,38,35,38,38,43,43,45,45,45,43,43,40,38,33,38,160,33,88,33,172,25,33,185,121,55,175,177,38,40,40,40,48,45,45,45,43,40,38,43,165,38,35,58,55,33,33,55,175,38,38,38,88,40,40,45,45,45,43,38,43,35,160,160,160,55,55,152,33,30,58,38,160,35,35,35,40,43,43,45,43,40,38,40,38,160,172,58,30,30,129,93,58,162,40,38,40,43,43,55,45,48,43,40,40,35,33,86,33,55,53,53,33,55,40,40,35,162,38,40,43,45,45,48,45,43,40,38,40,33,33,175,132,71,81,33,27,30,55,63,40,40,38,40,43,45,50,48,48,45,43,40,40,38,38,33,175,88,33,78,25,81,83,33,38,43,71,38,38,43,43,45,45,45,45,40,45,35,160,33,91,93,86,25,165,22,20,20,22,25,27,38,66,38,38,38,40,43,43,45,43,43,40,38,38,38,38,38,58,55,88,27,86,71,55,177,38,48,43,38,40,43,45,48,45,43,43,60,38,
