# Supplementary material for: Portable Ultrasound-Based Device for Detecting Older Adults’ Sit-to-Stand Transitions in Unsupervised 30-Second Chair–Stand Tests
Source: Sensors (Basel). 2020 Apr 1;20(7):1975. doi: 10.3390/s20071975 (PMC7180983; doi:10.3390/s20071975)
Supplement: Supplementary file 1 [file sensors-20-01975-s001.zip › datasetB/raw-signals/vector_5.txt]

132,38,40,43,45,50,45,48,48,48,48,48,48,48,45,45,45,43,40,40,38,35,38,35,68,58,55,53,78,48,22,25,50,53,30,60,63,68,33,124,33,33,33,35,35,33,33,33,30,33,22,20,15,12,160,12,12,17,17,22,22,50,55,58,63,127,127,30,33,73,38,35,35,38,38,35,38,38,38,38,38,38,38,38,38,38,38,38,38,38,38,38,40,124,66,96,124,124,33,50,25,22,22,22,48,48,50,55,58,63,68,124,124,124,38,38,40,43,43,43,45,48,45,48,45,45,45,45,45,45,45,45,43,43,45,43,43,40,40,40,38,38,38,121,119,38,119,55,63,58,55,53,25,25,50,53,55,58,63,53,33,33,38,33,33,38,38,40,40,43,43,45,45,86,45,45,45,45,45,45,45,43,43,40,40,38,38,38,35,35,38,119,119,33,30,55,132,22,647,22,165,165,137,137,162,134,22,45,50,53,58,121,132,30,30,68,30,33,33,53,50,132,134,22,20,22,22,22,116,50,55,55,60,63,33,33,132,33,116,55,48,22,647,647,17,17,17,134,17,22,43,48,53,58,50,55,33,96,33,38,38,38,40,40,40,40,40,40,40,40,40,43,43,43,43,40,40,40,40,38,38,38,35,38,38,38,33,119,33,121,40,121,63,58,55,53,22,22,22,25,119,55,55,
