# Supplementary material for: Portable Ultrasound-Based Device for Detecting Older Adults’ Sit-to-Stand Transitions in Unsupervised 30-Second Chair–Stand Tests
Source: Sensors (Basel). 2020 Apr 1;20(7):1975. doi: 10.3390/s20071975 (PMC7180983; doi:10.3390/s20071975)
Supplement: Supplementary file 1 [file sensors-20-01975-s001.zip › datasetB/raw-signals/vector_7.txt]

48,48,48,45,48,45,55,40,38,58,53,30,30,30,30,33,58,38,71,50,43,45,55,50,50,53,53,50,48,48,50,182,48,40,35,55,33,30,33,33,55,38,45,83,55,48,45,48,55,53,55,55,55,55,53,53,53,45,43,40,38,35,55,33,53,35,40,45,55,86,50,48,48,53,53,53,53,53,53,48,53,182,71,43,40,38,33,33,33,55,58,40,81,55,48,55,48,53,53,53,55,53,50,53,53,45,50,43,40,38,38,53,33,55,35,40,43,81,55,53,48,48,53,55,55,55,58,55,55,55,50,50,48,45,81,71,40,58,33,30,33,53,35,40,73,58,48,48,48,53,53,55,58,58,55,53,53,53,83,83,45,71,38,38,58,38,40,45,53,55,193,53,53,50,55,55,55,55,55,53,53,50,45,45,78,68,60,38,55,55,38,40,73,55,50,53,53,53,55,55,58,58,58,58,53,53,53,48,55,73,68,68,33,55,53,53,35,68,73,55,50,53,53,76,55,55,55,55,53,53,48,48,185,68,45,68,38,33,53,53,53,38,66,73,55,279,50,48,53,55,55,53,53,53,53,50,45,320,45,73,68,68,60,60,40,43,78,55,60,50,48,53,53,53,53,53,53,50,50,48,48,45,68,63,38,55,55,38,66,76,55,187,53,50,53,55,53,53,53,53,50,48,53,
