# Supplementary material for: Portable Ultrasound-Based Device for Detecting Older Adults’ Sit-to-Stand Transitions in Unsupervised 30-Second Chair–Stand Tests
Source: Sensors (Basel). 2020 Apr 1;20(7):1975. doi: 10.3390/s20071975 (PMC7180983; doi:10.3390/s20071975)
Supplement: Supplementary file 1 [file sensors-20-01975-s001.zip › datasetB/raw-signals/vector_20.txt]

27,22,20,17,17,20,22,27,33,33,35,38,35,40,45,48,50,50,45,43,43,175,40,33,27,22,20,17,17,17,17,20,30,33,38,38,35,38,43,48,48,50,43,38,198,175,187,30,22,17,165,160,55,33,17,22,30,33,33,35,33,35,40,43,48,50,50,45,40,38,172,71,33,27,20,167,58,17,30,17,20,22,30,33,33,33,33,35,40,45,48,48,48,43,40,175,76,38,33,27,22,20,17,17,17,162,22,27,33,33,38,43,38,43,48,50,53,50,48,45,38,165,175,78,33,30,22,20,165,33,20,22,30,30,99,35,38,38,40,45,50,53,50,48,43,45,40,170,40,33,27,22,167,17,30,17,60,20,27,30,33,33,86,35,40,48,50,53,53,50,43,93,167,43,33,30,27,20,17,17,17,20,20,25,27,68,175,35,35,38,43,48,48,50,50,50,45,40,38,175,101,172,187,27,22,144,17,55,30,17,20,22,30,33,33,35,83,38,38,43,48,50,53,53,53,50,45,40,38,182,38,38,30,25,20,17,58,17,20,22,30,58,38,83,60,38,45,50,53,53,53,48,40,38,162,40,71,30,27,20,20,17,20,22,30,66,35,35,43,38,45,48,50,50,48,43,101,182,167,73,33,27,20,20,20,20,22,30,33,38,38,33,40,38,43,48,50,50,48,40,40,180,165,170,33,
