# Supplementary material for: Portable Ultrasound-Based Device for Detecting Older Adults’ Sit-to-Stand Transitions in Unsupervised 30-Second Chair–Stand Tests
Source: Sensors (Basel). 2020 Apr 1;20(7):1975. doi: 10.3390/s20071975 (PMC7180983; doi:10.3390/s20071975)
Supplement: Supplementary file 1 [file sensors-20-01975-s001.zip › datasetB/raw-signals/vector_27.txt]

43,43,43,45,45,43,40,40,38,45,175,40,165,33,53,22,22,170,12,60,12,55,53,53,38,22,50,60,40,38,175,91,38,40,40,43,45,43,43,38,35,43,38,43,38,58,25,22,38,17,160,12,162,162,33,38,22,25,58,38,175,38,45,35,40,40,43,43,43,40,38,35,175,45,175,200,58,25,22,55,58,55,40,25,12,55,25,22,50,58,38,40,40,45,45,43,45,43,43,43,43,40,38,35,193,162,38,38,55,25,22,58,55,25,12,160,162,20,22,25,55,38,73,40,182,48,175,43,45,45,45,45,43,40,38,43,187,38,38,60,25,22,58,53,25,160,12,162,53,162,22,53,60,40,182,165,45,48,40,43,45,45,45,45,45,43,48,43,172,40,35,38,53,25,165,55,162,58,162,15,63,58,22,53,63,71,38,43,175,38,40,43,45,45,45,45,43,45,38,38,165,38,38,63,53,25,38,162,60,165,25,25,25,60,22,53,60,71,40,165,40,43,40,43,45,48,48,45,45,43,40,175,175,38,182,33,25,22,58,15,12,12,60,25,162,25,22,25,55,66,40,40,55,43,40,50,43,43,45,45,43,43,38,38,193,177,38,63,53,25,68,55,12,162,12,25,25,58,25,25,55,38,73,48,43,43,40,43,45,48,48,45,45,45,45,175,53,43,177,38,190,55,25,
