# Supplementary material for: Portable Ultrasound-Based Device for Detecting Older Adults’ Sit-to-Stand Transitions in Unsupervised 30-Second Chair–Stand Tests
Source: Sensors (Basel). 2020 Apr 1;20(7):1975. doi: 10.3390/s20071975 (PMC7180983; doi:10.3390/s20071975)
Supplement: Supplementary file 1 [file sensors-20-01975-s001.zip › datasetB/raw-signals/vector_50.txt]

43,40,43,40,35,177,177,55,58,55,53,55,91,58,43,38,165,38,40,43,43,43,40,38,106,185,99,33,60,27,27,27,53,55,55,38,68,40,185,38,40,43,45,43,43,40,175,38,33,38,53,53,58,27,160,55,53,58,45,40,40,38,40,43,43,45,43,43,40,35,55,38,30,55,55,25,25,45,55,55,58,68,73,40,38,40,48,45,45,45,43,43,43,38,175,38,63,58,53,88,30,38,43,71,40,43,45,43,48,45,48,45,40,43,182,175,175,55,86,81,27,27,55,53,38,43,48,76,38,40,43,53,43,40,38,175,38,68,198,55,193,27,81,48,391,53,55,58,170,73,40,50,40,45,45,48,45,180,175,38,38,182,58,55,55,27,170,363,647,55,63,68,40,177,35,40,43,45,45,43,185,40,175,182,99,55,190,25,27,27,27,76,88,55,40,68,40,40,175,40,40,43,99,43,40,38,38,180,177,58,55,55,53,76,81,406,55,68,68,180,40,175,38,43,45,53,45,43,40,40,38,175,68,55,83,27,27,27,647,647,58,180,71,40,43,43,40,43,43,53,45,45,40,76,38,43,58,30,27,58,58,55,198,60,40,71,180,165,48,43,106,45,53,48,45,40,38,177,38,30,30,53,53,55,55,55,43,48,40,40,180,38,40,101,43,43,43,106,38,175,63,93,185,
