# Supplementary material for: Portable Ultrasound-Based Device for Detecting Older Adults’ Sit-to-Stand Transitions in Unsupervised 30-Second Chair–Stand Tests
Source: Sensors (Basel). 2020 Apr 1;20(7):1975. doi: 10.3390/s20071975 (PMC7180983; doi:10.3390/s20071975)
Supplement: Supplementary file 1 [file sensors-20-01975-s001.zip › datasetB/raw-signals/vector_76.txt]

22,33,332,330,162,162,53,55,182,43,58,48,50,55,55,55,55,55,55,50,50,53,43,48,162,43,43,195,160,160,22,20,20,17,17,22,22,86,33,43,162,162,55,55,43,45,48,53,53,58,58,58,60,58,58,55,53,60,45,185,55,55,53,53,325,40,38,30,25,22,20,22,22,22,33,58,71,48,182,53,53,55,182,55,45,50,53,55,55,58,55,53,53,53,53,53,162,162,43,200,38,33,22,20,20,22,22,22,175,177,71,162,53,330,63,58,55,45,48,55,53,55,55,55,53,50,55,55,55,53,50,330,43,40,33,50,22,20,17,17,20,20,22,162,185,43,55,55,55,55,58,55,55,182,53,50,55,55,55,53,50,55,325,45,53,48,180,43,38,38,33,22,20,17,17,17,20,22,22,160,205,43,162,53,162,58,60,58,160,48,58,50,53,55,55,55,53,48,55,53,53,162,162,43,38,33,27,22,22,22,22,160,175,38,330,162,162,55,58,162,58,162,48,647,53,55,55,55,53,48,182,55,53,55,45,43,38,50,45,22,20,20,20,22,66,160,160,185,185,332,55,60,322,185,160,48,53,53,55,58,58,55,53,48,53,53,50,162,55,43,40,58,27,25,20,20,17,20,20,25,160,198,332,48,53,58,187,322,182,55,50,53,55,58,58,58,55,50,58,60,55,58,53,
