# Supplementary material for: Portable Ultrasound-Based Device for Detecting Older Adults’ Sit-to-Stand Transitions in Unsupervised 30-Second Chair–Stand Tests
Source: Sensors (Basel). 2020 Apr 1;20(7):1975. doi: 10.3390/s20071975 (PMC7180983; doi:10.3390/s20071975)
Supplement: Supplementary file 1 [file sensors-20-01975-s001.zip › datasetB/raw-signals/vector_93.txt]

175,132,154,55,55,55,175,175,172,53,53,33,35,38,40,40,43,43,45,45,45,45,45,45,45,45,45,43,45,43,43,38,35,35,50,50,48,55,55,175,175,175,43,40,73,68,38,55,25,25,25,25,27,55,175,68,175,78,175,45,256,33,35,38,40,40,40,40,40,40,38,35,254,342,48,294,43,43,175,175,76,60,114,50,25,22,17,17,22,48,50,60,63,68,73,177,177,175,185,71,33,35,38,38,40,40,40,40,38,33,342,55,294,172,172,198,68,58,55,25,25,17,17,20,25,27,55,63,68,175,175,157,175,58,167,254,35,38,38,38,38,35,35,33,33,294,256,175,175,175,154,55,198,25,63,15,17,15,17,25,27,55,68,73,154,154,177,294,30,254,254,33,35,35,35,35,35,53,33,297,256,154,40,38,175,177,175,55,27,25,25,17,17,20,25,27,53,60,71,177,177,177,297,30,33,35,40,40,40,43,43,43,40,40,55,38,48,271,289,205,177,203,68,40,50,25,25,58,25,25,25,55,38,66,154,177,38,55,58,33,38,40,43,43,43,40,43,40,48,35,33,30,198,195,160,157,172,63,55,27,25,25,25,25,25,55,55,66,177,175,175,175,342,172,38,35,38,40,40,40,40,38,38,287,254,256,55,195,195,177,177,63,55,198,25,25,58,22,25,53,58,68,147,
