# Supplementary material for: Portable Ultrasound-Based Device for Detecting Older Adults’ Sit-to-Stand Transitions in Unsupervised 30-Second Chair–Stand Tests
Source: Sensors (Basel). 2020 Apr 1;20(7):1975. doi: 10.3390/s20071975 (PMC7180983; doi:10.3390/s20071975)
Supplement: Supplementary file 1 [file sensors-20-01975-s001.zip › datasetB/raw-signals/vector_96.txt]

50,53,53,53,45,43,43,43,43,45,43,35,35,38,38,58,40,40,40,45,48,50,50,50,48,45,53,40,40,40,172,40,35,38,35,38,43,63,38,40,43,45,48,48,48,48,50,45,40,40,38,43,40,38,38,185,38,40,55,40,40,40,43,45,45,45,48,48,45,43,76,38,172,38,38,38,38,35,40,40,43,38,38,40,48,48,50,50,50,45,43,40,43,48,45,38,38,38,40,38,55,40,40,38,40,43,48,48,50,50,48,43,45,68,43,45,43,43,48,187,38,43,40,48,48,50,50,48,48,45,40,40,38,40,43,40,43,43,43,38,38,40,43,45,48,48,48,48,48,43,40,40,60,40,40,40,40,43,43,40,38,40,43,45,48,48,50,58,45,43,40,40,40,45,43,50,43,40,40,43,45,50,50,50,50,48,45,43,43,43,177,40,40,55,40,43,38,38,40,45,48,50,50,50,50,45,45,43,40,55,43,58,60,182,43,40,40,40,43,48,50,53,53,53,53,48,45,43,48,43,45,45,43,43,182,43,40,43,45,48,50,50,50,48,45,43,40,40,50,43,45,45,177,40,40,40,320,48,50,53,53,50,50,45,43,40,68,43,60,40,40,45,43,43,40,38,40,43,45,48,50,50,50,50,48,43,45,45,48,66,50,53,50,45,50,53,55,55,53,53,50,48,45,
