# Supplementary material for: Portable Ultrasound-Based Device for Detecting Older Adults’ Sit-to-Stand Transitions in Unsupervised 30-Second Chair–Stand Tests
Source: Sensors (Basel). 2020 Apr 1;20(7):1975. doi: 10.3390/s20071975 (PMC7180983; doi:10.3390/s20071975)
Supplement: Supplementary file 1 [file sensors-20-01975-s001.zip › datasetB/raw-signals/vector_143.txt]

187,63,33,76,55,33,30,73,30,33,38,40,43,45,48,48,48,48,48,48,48,45,43,43,40,38,38,35,33,33,38,83,88,91,27,81,78,30,33,25,22,20,15,12,17,12,12,12,12,12,12,12,12,12,12,12,12,12,15,12,15,15,17,17,20,22,83,66,66,73,53,55,58,60,63,30,81,30,33,33,35,38,38,40,40,40,43,43,43,45,45,45,45,45,45,48,48,45,45,43,43,43,40,40,38,38,35,35,33,33,33,91,30,91,157,88,55,58,45,40,160,60,33,22,17,15,15,15,12,20,22,12,12,12,12,12,12,12,12,12,12,12,12,12,15,20,20,58,58,60,91,144,162,55,58,60,93,83,33,33,35,38,40,40,43,45,45,45,45,48,48,45,45,45,45,43,43,40,38,35,35,33,81,172,83,91,60,58,167,40,43,68,88,55,22,17,15,12,12,12,12,12,22,15,12,12,22,12,12,12,15,12,15,17,20,22,27,63,91,134,162,165,175,86,33,30,33,35,38,40,43,43,43,45,45,45,43,45,45,45,45,43,43,40,40,38,38,35,33,33,30,30,86,170,167,45,40,38,30,33,60,20,17,15,12,20,12,12,12,12,17,17,12,12,15,12,12,12,17,15,12,12,17,15,12,12,15,15,17,22,22,68,73,33,38,86,157,86,33,76,40,40,30,
