# Supplementary material for: Portable Ultrasound-Based Device for Detecting Older Adults’ Sit-to-Stand Transitions in Unsupervised 30-Second Chair–Stand Tests
Source: Sensors (Basel). 2020 Apr 1;20(7):1975. doi: 10.3390/s20071975 (PMC7180983; doi:10.3390/s20071975)
Supplement: Supplementary file 1 [file sensors-20-01975-s001.zip › datasetB/raw-signals/vector_155.txt]

48,50,50,53,50,50,48,48,45,43,43,43,43,35,48,45,50,30,45,33,38,60,68,45,48,50,53,50,53,50,50,50,48,45,45,73,43,40,38,33,30,45,30,48,38,40,63,45,160,45,53,50,53,53,53,53,53,175,48,45,45,45,45,43,38,38,53,53,38,38,63,66,48,48,48,50,53,53,53,53,53,50,50,48,48,45,43,43,38,53,48,30,45,45,45,50,38,45,68,160,48,50,53,53,53,53,50,55,48,53,48,182,45,60,38,38,38,38,40,66,71,50,48,53,53,55,55,55,58,55,55,53,53,53,53,50,53,193,172,40,38,38,38,40,71,71,53,50,50,53,53,55,55,55,55,53,53,50,50,50,48,48,162,40,55,38,35,38,55,40,73,182,185,53,50,53,53,55,53,53,53,50,50,48,45,48,45,40,38,38,38,35,38,40,68,73,50,53,50,55,55,55,58,55,58,55,55,53,50,55,182,48,43,38,35,38,55,38,40,63,71,172,160,53,53,55,55,55,55,55,53,53,53,48,48,48,45,40,38,35,35,35,40,40,66,71,50,50,55,55,55,55,55,55,53,53,53,50,48,48,68,43,38,38,38,38,40,43,68,187,50,50,50,53,55,55,55,55,53,53,53,50,50,182,48,66,40,55,35,38,40,40,45,73,162,53,50,50,55,55,55,55,55,
