# Supplementary material for: Portable Ultrasound-Based Device for Detecting Older Adults’ Sit-to-Stand Transitions in Unsupervised 30-Second Chair–Stand Tests
Source: Sensors (Basel). 2020 Apr 1;20(7):1975. doi: 10.3390/s20071975 (PMC7180983; doi:10.3390/s20071975)
Supplement: Supplementary file 1 [file sensors-20-01975-s001.zip › datasetB/raw-signals/vector_165.txt]

53,53,53,53,55,60,38,71,60,55,55,58,38,35,38,53,43,43,43,180,177,185,40,43,38,162,182,185,170,167,20,165,73,172,177,38,180,60,180,38,40,40,43,45,45,45,45,45,43,40,177,177,177,38,165,203,53,76,160,170,177,160,53,177,187,45,180,180,48,45,40,40,177,45,43,43,40,38,160,160,40,43,38,58,53,78,58,165,45,182,40,193,38,45,60,40,177,175,43,40,43,43,45,45,45,96,40,40,38,172,45,33,172,38,53,88,25,20,17,15,17,17,20,55,83,55,60,180,200,160,45,43,187,43,48,45,45,50,48,48,53,45,45,43,45,38,40,35,38,38,55,50,43,53,20,17,20,20,20,20,160,83,157,55,190,180,180,182,160,43,45,53,43,50,45,53,45,45,45,45,43,40,38,160,177,38,38,198,86,81,38,17,17,15,17,17,20,175,175,58,180,203,160,180,48,48,53,45,48,48,48,55,48,43,160,182,180,38,58,55,45,55,20,17,17,20,160,160,160,40,187,187,160,180,187,48,50,53,43,53,43,40,38,177,177,60,200,180,55,48,160,20,58,20,22,73,50,55,63,175,60,182,53,175,43,48,48,50,45,53,53,48,325,68,66,175,180,177,58,63,55,58,160,20,15,15,17,66,45,53,58,177,180,180,180,38,38,38,40,50,53,45,78,
