# Supplementary material for: Portable Ultrasound-Based Device for Detecting Older Adults’ Sit-to-Stand Transitions in Unsupervised 30-Second Chair–Stand Tests
Source: Sensors (Basel). 2020 Apr 1;20(7):1975. doi: 10.3390/s20071975 (PMC7180983; doi:10.3390/s20071975)
Supplement: Supplementary file 1 [file sensors-20-01975-s001.zip › datasetB/raw-signals/vector_170.txt]

33,30,30,27,27,43,38,73,30,30,33,180,43,33,53,33,58,33,33,33,35,38,40,43,40,35,35,180,60,60,55,33,30,30,30,33,55,58,63,38,38,66,38,40,43,43,43,40,43,40,40,40,71,68,66,66,58,58,33,55,58,60,63,66,40,40,43,43,45,45,45,45,43,43,40,43,43,40,43,66,63,60,55,33,33,30,33,33,55,38,48,40,38,40,40,43,43,43,43,45,43,43,40,40,40,38,40,63,60,33,30,30,30,30,30,30,30,30,33,55,60,63,66,40,40,40,43,43,43,43,40,40,43,38,38,38,66,63,58,53,33,30,45,55,45,33,50,53,38,63,63,66,40,38,38,40,40,40,40,40,38,38,38,66,66,63,33,33,30,58,172,43,30,45,53,50,55,60,63,66,66,40,40,40,40,40,40,40,40,38,40,180,38,58,55,33,33,53,55,35,60,63,43,40,40,40,43,40,40,40,40,38,40,38,40,63,33,55,55,53,55,58,38,63,63,40,38,38,40,40,43,43,43,43,40,68,40,40,38,35,58,53,50,50,30,30,33,33,55,35,63,66,40,40,40,40,43,43,43,45,43,45,45,45,45,45,45,43,45,45,45,43,45,43,48,43,43,43,40,38,38,38,71,68,60,58,30,27,38,33,30,30,30,33,38,43,33,55,58,60,35,35,38,
