# Supplementary material for: Portable Ultrasound-Based Device for Detecting Older Adults’ Sit-to-Stand Transitions in Unsupervised 30-Second Chair–Stand Tests
Source: Sensors (Basel). 2020 Apr 1;20(7):1975. doi: 10.3390/s20071975 (PMC7180983; doi:10.3390/s20071975)
Supplement: Supplementary file 1 [file sensors-20-01975-s001.zip › datasetB/raw-signals/vector_174.txt]

25,25,25,48,55,27,27,25,25,25,22,246,15,15,15,15,17,25,45,53,55,58,27,25,25,22,22,246,15,15,25,15,20,25,53,58,33,33,27,30,647,33,35,35,33,30,27,25,25,40,17,15,15,15,22,25,53,60,66,35,71,40,38,38,35,33,73,30,25,25,25,248,25,17,45,45,50,58,63,38,35,76,647,35,35,35,76,71,30,33,27,22,22,17,15,17,25,50,55,60,35,38,76,33,35,38,38,35,40,259,58,27,25,22,17,17,43,43,27,55,63,38,35,76,38,38,45,40,43,38,33,60,27,50,25,25,17,25,17,43,25,55,58,63,66,375,647,33,40,35,73,33,30,27,27,22,22,246,370,15,17,43,248,58,63,40,38,40,76,40,43,38,43,71,33,27,25,25,17,12,15,25,12,22,22,27,55,63,66,71,73,38,38,38,38,248,27,25,254,20,17,15,17,25,25,53,58,66,68,43,86,38,40,40,40,40,40,73,38,101,30,27,25,25,17,15,358,20,246,53,58,63,68,71,73,40,259,38,38,38,38,78,38,30,25,22,243,15,12,25,15,241,15,58,55,55,45,55,55,27,45,12,17,27,12,12,17,27,12,17,17,22,25,22,25,25,25,22,25,25,17,22,25,246,25,25,43,43,25,25,246,22,22,22,40,40,25,25,17,17,15,17,
