# Supplementary material for: Portable Ultrasound-Based Device for Detecting Older Adults’ Sit-to-Stand Transitions in Unsupervised 30-Second Chair–Stand Tests
Source: Sensors (Basel). 2020 Apr 1;20(7):1975. doi: 10.3390/s20071975 (PMC7180983; doi:10.3390/s20071975)
Supplement: Supplementary file 1 [file sensors-20-01975-s001.zip › datasetB/raw-signals/vector_180.txt]

38,33,35,35,76,76,73,106,106,27,22,17,17,15,15,342,25,63,30,121,33,71,71,71,30,25,22,20,15,12,647,12,12,15,17,25,27,30,30,104,30,33,33,33,30,71,33,27,25,25,15,17,12,12,15,17,25,66,30,106,30,83,76,81,35,38,33,38,60,33,30,27,106,17,12,12,12,15,15,17,27,27,104,106,104,106,40,35,35,35,40,104,30,106,121,22,17,17,12,12,12,12,15,25,121,30,106,106,38,106,35,38,35,38,106,106,109,106,27,22,17,12,15,15,22,12,15,20,25,27,106,106,33,109,109,111,55,124,93,27,27,25,17,15,12,12,25,12,17,17,25,27,104,33,33,106,134,33,76,35,33,106,134,30,114,25,20,17,12,12,12,12,12,17,22,25,71,33,30,38,40,33,33,38,33,106,27,106,25,25,25,17,12,12,12,12,17,15,22,25,106,30,111,33,78,73,40,73,81,106,27,27,27,25,25,15,12,12,12,12,15,17,25,106,104,76,81,40,81,38,38,40,38,38,104,106,27,129,25,17,12,12,22,22,17,17,22,106,30,106,33,33,68,30,30,27,30,25,22,20,15,25,27,22,12,12,15,17,25,27,104,40,78,38,83,111,38,43,40,40,43,40,40,38,35,35,35,35,35,38,38,43,38,35,35,35,38,38,38,38,40,33,27,
