# Supplementary material for: Portable Ultrasound-Based Device for Detecting Older Adults’ Sit-to-Stand Transitions in Unsupervised 30-Second Chair–Stand Tests
Source: Sensors (Basel). 2020 Apr 1;20(7):1975. doi: 10.3390/s20071975 (PMC7180983; doi:10.3390/s20071975)
Supplement: Supplementary file 1 [file sensors-20-01975-s001.zip › datasetB/raw-signals/vector_218.txt]

63,68,71,172,274,55,55,55,53,71,71,73,256,259,73,175,175,60,175,175,292,63,60,55,55,73,71,68,71,68,66,60,38,60,63,66,68,55,83,193,195,276,175,172,175,78,73,71,68,73,68,195,68,104,58,55,55,175,68,71,76,261,281,58,58,58,83,81,78,76,45,40,40,40,66,58,53,25,22,17,17,17,17,17,55,17,25,20,17,17,17,17,17,15,15,17,15,15,15,15,17,15,15,15,15,15,17,15,15,17,17,17,22,20,17,20,17,20,20,17,17,20,25,20,20,20,25,20,20,20,20,20,22,20,17,17,17,17,20,25,22,22,22,22,25,27,25,22,22,22,25,22,22,22,22,22,22,25,25,27,30,58,63,71,63,66,68,66,66,66,76,76,76,71,71,73,73,76,78,58,58,60,63,83,83,63,63,292,83,60,81,48,45,48,76,45,45,76,48,83,43,73,66,40,25,20,25,243,12,12,12,12,12,12,12,15,12,12,15,12,12,12,15,25,25,12,12,12,25,12,25,15,15,12,12,15,17,17,17,25,17,22,22,17,20,20,22,25,22,22,22,25,58,66,292,58,73,76,78,185,83,193,177,48,78,40,175,58,27,27,25,25,25,22,22,22,22,22,22,25,22,22,25,30,58,71,175,342,172,33,27,25,22,17,17,27,12,12,25,12,121,
