# Supplementary material for: Portable Ultrasound-Based Device for Detecting Older Adults’ Sit-to-Stand Transitions in Unsupervised 30-Second Chair–Stand Tests
Source: Sensors (Basel). 2020 Apr 1;20(7):1975. doi: 10.3390/s20071975 (PMC7180983; doi:10.3390/s20071975)
Supplement: Supplementary file 1 [file sensors-20-01975-s001.zip › datasetB/raw-signals/vector_230.txt]

48,48,45,45,48,53,50,50,50,53,48,48,48,48,45,45,45,43,40,38,53,38,38,43,43,68,43,45,48,48,50,50,50,48,48,48,48,55,45,43,40,38,35,33,30,30,33,35,40,43,45,43,45,48,48,48,48,48,48,48,48,45,43,43,43,43,43,40,55,35,50,50,38,58,45,45,48,45,45,48,50,50,50,50,48,48,45,45,162,162,48,76,43,43,58,55,38,38,40,63,45,45,45,53,48,48,50,50,50,50,48,48,45,45,162,48,45,45,40,38,33,50,35,40,63,43,45,43,48,48,48,50,50,53,50,48,45,45,45,43,73,43,40,40,33,48,48,48,33,38,43,45,45,45,45,45,48,48,53,50,48,48,45,45,45,45,45,43,60,38,35,35,38,40,63,45,48,45,48,48,50,53,53,50,50,48,45,45,55,48,45,43,40,35,33,50,50,33,38,40,43,45,45,48,48,48,53,53,53,53,50,48,48,45,45,55,45,45,43,40,38,33,50,38,40,43,48,55,45,48,50,50,50,55,50,50,48,48,45,43,43,76,43,40,43,38,33,45,40,78,25,22,22,22,22,22,22,22,22,147,144,144,144,40,147,58,144,144,144,71,38,38,144,162,55,25,25,22,22,22,22,22,22,22,22,22,22,160,38,35,35,35,165,38,154,172,162,63,63,160,160,63,154,
