# Supplementary material for: Portable Ultrasound-Based Device for Detecting Older Adults’ Sit-to-Stand Transitions in Unsupervised 30-Second Chair–Stand Tests
Source: Sensors (Basel). 2020 Apr 1;20(7):1975. doi: 10.3390/s20071975 (PMC7180983; doi:10.3390/s20071975)
Supplement: Supplementary file 1 [file sensors-20-01975-s001.zip › datasetB/raw-signals/vector_236.txt]

63,53,38,40,162,43,43,48,50,53,55,55,55,58,58,55,55,53,50,45,43,43,40,38,38,35,33,58,50,160,20,15,12,12,12,15,20,22,647,55,33,35,38,38,40,48,48,53,53,50,50,48,45,43,40,38,35,38,35,68,58,53,22,22,15,22,12,12,15,17,20,22,53,55,66,38,38,38,40,43,48,50,55,53,50,48,45,43,40,38,35,38,33,30,55,22,20,15,12,22,17,15,20,22,53,30,63,35,38,38,40,45,48,48,50,55,48,45,40,40,33,175,162,60,81,22,15,12,12,15,15,12,17,22,53,58,33,35,162,35,38,43,45,50,50,53,50,50,45,40,38,38,58,38,58,167,167,645,15,12,15,17,22,22,50,55,198,38,43,38,40,43,48,50,55,53,53,53,48,45,45,40,48,198,165,58,48,22,170,12,12,12,15,17,22,22,53,63,180,38,38,38,40,45,50,50,53,53,53,48,43,40,35,60,330,322,53,22,647,15,12,12,15,15,15,22,172,55,63,38,38,38,40,40,43,45,48,50,48,50,48,45,40,35,177,177,177,60,185,22,17,12,12,12,15,15,22,73,53,60,68,38,40,38,40,43,45,48,50,50,50,48,45,40,38,35,33,177,63,53,22,17,15,12,12,15,12,20,22,53,60,71,38,38,38,40,45,48,48,48,48,48,45,
