# Supplementary material for: Portable Ultrasound-Based Device for Detecting Older Adults’ Sit-to-Stand Transitions in Unsupervised 30-Second Chair–Stand Tests
Source: Sensors (Basel). 2020 Apr 1;20(7):1975. doi: 10.3390/s20071975 (PMC7180983; doi:10.3390/s20071975)
Supplement: Supplementary file 1 [file sensors-20-01975-s001.zip › datasetB/raw-signals/vector_254.txt]

45,48,48,45,45,45,43,40,40,71,66,63,162,167,38,152,63,149,40,40,40,40,45,45,48,48,48,45,45,43,43,43,76,55,58,149,33,55,55,55,58,60,149,68,68,149,43,40,43,45,45,43,43,40,43,40,162,38,58,58,162,162,172,33,53,33,58,38,38,40,167,43,45,48,48,48,45,43,43,45,43,68,63,38,58,38,68,172,38,167,40,43,43,43,45,48,48,48,45,43,43,40,55,66,68,165,160,58,55,55,38,66,165,40,43,43,48,48,48,48,45,43,40,170,40,38,167,157,33,55,58,55,165,165,40,40,43,45,48,48,48,48,45,43,43,165,68,160,38,58,55,33,58,167,149,43,43,43,45,48,50,50,50,45,45,43,165,167,68,38,35,63,96,170,55,40,40,43,43,45,45,48,50,48,48,45,43,43,149,149,40,66,160,157,58,38,149,58,76,81,43,45,48,50,50,50,48,45,45,45,149,58,66,38,58,55,38,58,149,149,43,43,43,45,48,50,53,50,48,45,48,43,40,71,40,35,33,91,33,55,38,40,40,40,43,45,50,50,50,50,48,45,43,43,40,76,71,38,35,38,35,38,43,73,53,43,43,48,48,53,53,50,48,45,48,43,43,71,55,170,38,38,63,43,154,78,45,45,48,50,50,50,48,45,43,43,40,43,43,63,38,38,38,
