# Supplementary material for: Portable Ultrasound-Based Device for Detecting Older Adults’ Sit-to-Stand Transitions in Unsupervised 30-Second Chair–Stand Tests
Source: Sensors (Basel). 2020 Apr 1;20(7):1975. doi: 10.3390/s20071975 (PMC7180983; doi:10.3390/s20071975)
Supplement: Supplementary file 1 [file sensors-20-01975-s001.zip › datasetB/raw-signals/vector_270.txt]

38,33,33,30,33,58,55,71,167,162,50,50,55,63,30,33,38,43,43,43,43,40,38,33,33,27,30,86,81,48,162,45,170,48,53,55,175,30,33,35,40,43,45,45,45,45,45,43,38,33,66,60,55,53,50,50,165,167,170,167,55,58,30,33,38,43,45,48,45,45,43,38,33,71,33,38,86,81,167,165,12,12,12,12,177,76,53,55,30,33,35,40,43,45,45,45,40,38,33,33,63,58,55,172,180,25,73,25,81,53,58,63,33,30,35,40,45,45,45,43,40,33,33,60,55,53,83,45,66,165,162,73,81,53,55,60,165,33,38,43,45,45,45,43,38,35,33,73,66,58,53,50,43,172,165,58,167,170,172,55,58,33,30,35,40,43,45,45,43,45,35,30,63,58,55,27,162,20,12,12,12,55,162,58,55,60,30,30,38,43,43,43,45,45,43,38,33,76,68,60,58,55,76,167,12,12,12,12,160,48,53,154,177,175,33,35,40,45,45,45,43,38,33,55,68,60,58,53,78,175,165,162,162,68,73,83,55,55,160,33,33,38,40,43,45,45,40,40,35,96,33,63,55,53,48,43,172,162,162,162,162,78,175,58,177,33,33,38,38,43,43,45,45,40,35,33,33,177,66,55,170,25,172,68,63,68,71,175,55,55,66,33,33,35,40,43,43,43,40,38,33,30,172,
