# Supplementary material for: Portable Ultrasound-Based Device for Detecting Older Adults’ Sit-to-Stand Transitions in Unsupervised 30-Second Chair–Stand Tests
Source: Sensors (Basel). 2020 Apr 1;20(7):1975. doi: 10.3390/s20071975 (PMC7180983; doi:10.3390/s20071975)
Supplement: Supplementary file 1 [file sensors-20-01975-s001.zip › datasetB/raw-signals/vector_273.txt]

38,35,33,30,30,45,170,114,55,58,30,162,55,60,38,43,55,55,33,38,38,38,38,40,43,43,43,43,43,40,40,160,170,15,53,48,165,167,162,160,162,160,71,167,43,165,50,30,33,35,35,38,38,40,38,40,38,38,38,35,35,160,27,45,43,38,38,35,38,40,45,48,53,55,58,38,38,38,40,38,38,38,38,38,38,35,33,30,50,43,40,60,165,71,160,71,167,167,167,162,50,55,60,38,35,35,35,35,38,33,33,27,30,43,73,83,58,66,55,76,165,162,38,106,170,48,53,55,33,35,35,35,38,38,38,40,38,38,38,38,38,33,30,50,45,40,73,58,58,58,58,40,71,45,48,53,30,33,35,35,38,40,40,43,40,40,38,40,38,33,33,162,53,48,43,167,162,167,73,162,38,40,45,48,53,60,33,35,35,38,38,40,40,40,40,40,38,35,33,175,27,48,43,38,73,58,167,33,58,165,38,43,45,50,30,33,35,35,35,38,38,40,40,38,40,35,35,58,30,27,45,73,55,66,160,160,15,162,53,55,38,43,48,33,30,33,35,38,38,40,40,40,40,38,35,35,33,30,27,48,43,40,71,55,66,160,162,63,40,43,48,53,60,33,35,35,38,38,38,38,35,38,58,55,27,53,43,167,71,33,33,15,160,160,162,40,43,48,53,30,33,35,35,
