# Supplementary material for: Portable Ultrasound-Based Device for Detecting Older Adults’ Sit-to-Stand Transitions in Unsupervised 30-Second Chair–Stand Tests
Source: Sensors (Basel). 2020 Apr 1;20(7):1975. doi: 10.3390/s20071975 (PMC7180983; doi:10.3390/s20071975)
Supplement: Supplementary file 1 [file sensors-20-01975-s001.zip › datasetB/raw-signals/vector_297.txt]

55,55,172,187,172,172,172,172,193,48,40,40,43,45,45,45,45,48,45,48,45,45,50,45,43,43,43,40,43,45,45,193,193,172,172,172,172,63,53,195,25,25,22,25,25,25,22,22,25,27,27,27,53,40,172,55,172,185,182,182,68,71,198,198,195,40,43,45,48,48,48,48,48,48,48,48,53,43,40,40,40,195,193,172,172,172,55,55,294,25,25,25,20,25,17,17,15,15,17,22,25,22,22,25,50,58,175,172,172,175,175,175,193,175,172,165,193,198,40,45,50,48,53,50,50,50,50,50,48,50,53,48,45,45,45,40,48,203,175,175,172,175,55,55,292,27,25,25,25,25,22,25,25,22,25,25,27,27,53,172,172,175,182,203,195,203,208,172,195,292,170,43,48,50,53,53,50,53,53,50,53,50,48,48,50,55,45,43,40,40,292,213,195,213,213,66,58,294,27,25,25,22,22,25,22,25,25,25,25,25,25,25,25,22,25,25,22,25,22,22,22,22,22,25,22,22,25,25,22,25,25,25,25,22,25,25,25,25,27,25,27,55,172,55,63,190,172,292,172,213,190,292,172,38,38,40,53,53,48,48,50,48,48,48,48,48,48,50,48,152,162,45,45,43,43,342,48,43,170,162,165,167,187,292,342,25,22,22,22,17,20,20,20,22,22,22,22,20,22,22,20,22,20,
