# Supplementary material for: Portable Ultrasound-Based Device for Detecting Older Adults’ Sit-to-Stand Transitions in Unsupervised 30-Second Chair–Stand Tests
Source: Sensors (Basel). 2020 Apr 1;20(7):1975. doi: 10.3390/s20071975 (PMC7180983; doi:10.3390/s20071975)
Supplement: Supplementary file 1 [file sensors-20-01975-s001.zip › datasetB/raw-signals/vector_304.txt]

48,48,48,48,45,45,43,43,43,40,60,38,55,55,55,38,38,40,43,40,43,43,45,45,48,48,45,45,43,40,40,40,38,38,55,33,53,55,35,38,38,40,40,40,43,43,43,43,43,45,43,40,40,40,38,35,38,55,53,55,55,38,40,43,40,40,43,43,43,43,43,45,43,43,40,40,38,35,55,53,55,55,35,40,40,66,40,40,43,43,45,45,45,45,43,43,43,43,40,38,38,40,40,43,43,43,43,43,45,48,45,45,45,45,45,43,40,40,40,38,40,40,40,40,40,40,43,43,43,43,45,45,45,43,43,68,40,60,38,38,38,40,40,43,40,40,40,43,43,43,45,43,45,43,43,43,40,40,38,35,38,38,60,40,43,40,43,43,45,45,48,45,45,45,45,45,45,43,40,40,43,63,43,43,43,40,43,43,45,43,43,43,45,45,45,45,45,43,43,43,63,43,43,43,45,68,48,45,45,48,48,48,48,48,48,48,45,48,48,45,43,185,43,43,45,45,43,45,45,45,45,45,48,48,48,45,45,43,45,45,43,40,40,43,43,43,45,43,45,43,45,45,48,48,48,48,48,45,48,45,45,45,45,43,66,45,68,45,45,45,45,45,48,48,48,48,48,48,48,53,45,45,45,43,63,60,43,43,45,45,45,45,48,53,48,50,48,48,50,48,48,48,76,
