# Supplementary material for: Portable Ultrasound-Based Device for Detecting Older Adults’ Sit-to-Stand Transitions in Unsupervised 30-Second Chair–Stand Tests
Source: Sensors (Basel). 2020 Apr 1;20(7):1975. doi: 10.3390/s20071975 (PMC7180983; doi:10.3390/s20071975)
Supplement: Supplementary file 1 [file sensors-20-01975-s001.zip › datasetB/raw-signals/vector_306.txt]

38,38,40,43,43,43,43,43,43,40,38,38,38,38,30,25,27,170,157,162,160,160,27,27,27,30,38,35,38,40,40,40,43,43,43,43,43,40,43,38,38,203,30,27,22,58,15,15,15,165,22,22,25,27,33,35,38,43,38,38,40,43,43,43,43,40,38,38,33,30,30,116,175,170,15,12,15,15,167,27,27,30,33,35,40,40,40,40,43,43,43,43,43,40,40,40,35,35,30,116,175,38,15,30,30,30,15,175,27,30,30,58,38,203,40,38,40,40,43,45,43,43,40,40,38,38,33,30,116,172,165,15,15,12,15,167,165,27,30,33,33,38,38,38,40,43,43,43,43,45,40,43,38,38,35,33,30,30,175,165,33,33,33,15,165,167,30,30,60,66,116,40,40,40,43,43,43,43,45,40,40,40,38,38,33,30,182,27,116,15,15,30,30,165,165,27,27,30,33,317,180,40,40,43,43,43,43,43,40,40,40,40,38,33,30,30,116,175,15,15,12,15,15,165,165,165,27,116,30,33,177,203,177,40,40,40,43,45,43,43,40,40,38,38,33,33,116,177,106,33,12,30,15,33,38,167,27,30,30,116,116,40,40,40,43,45,43,43,45,45,45,43,40,40,38,38,279,30,30,30,116,165,33,15,15,162,30,15,30,12,15,15,27,15,12,12,12,12,12,12,12,12,12,
