# Supplementary material for: Portable Ultrasound-Based Device for Detecting Older Adults’ Sit-to-Stand Transitions in Unsupervised 30-Second Chair–Stand Tests
Source: Sensors (Basel). 2020 Apr 1;20(7):1975. doi: 10.3390/s20071975 (PMC7180983; doi:10.3390/s20071975)
Supplement: Supplementary file 1 [file sensors-20-01975-s001.zip › datasetB/raw-signals/vector_313.txt]

40,38,38,53,33,55,33,35,38,43,40,40,50,48,50,48,45,45,45,43,38,35,33,33,45,35,40,43,43,43,45,48,45,43,40,40,40,35,33,33,38,38,43,43,45,50,48,50,48,45,43,40,40,38,35,35,35,40,177,48,40,43,48,45,45,40,40,38,38,35,35,40,43,43,43,43,45,45,45,43,48,175,40,175,35,33,35,40,40,43,40,45,45,48,45,40,40,40,35,38,38,43,43,45,43,45,45,48,40,48,40,38,35,38,38,45,45,43,43,45,48,45,43,40,43,40,38,40,43,43,43,40,43,45,48,45,45,43,43,40,38,38,40,43,45,177,43,43,45,45,40,43,43,55,40,40,45,45,53,45,43,48,48,48,43,43,48,43,40,58,45,45,48,43,43,45,43,40,43,45,40,38,38,35,38,40,40,40,40,43,45,43,43,40,40,40,35,35,35,33,33,33,38,38,40,48,43,53,48,50,50,53,48,45,48,43,172,38,33,96,86,96,35,40,45,43,43,45,45,45,43,50,40,38,35,33,33,33,137,40,40,40,40,45,45,45,43,40,40,35,38,33,33,38,35,40,40,43,43,45,45,43,40,40,38,38,38,35,40,40,43,43,40,43,45,48,45,43,38,40,40,38,33,33,38,142,40,40,50,43,43,48,53,48,43,175,43,38,35,99,101,180,38,
