# Supplementary material for: Portable Ultrasound-Based Device for Detecting Older Adults’ Sit-to-Stand Transitions in Unsupervised 30-Second Chair–Stand Tests
Source: Sensors (Basel). 2020 Apr 1;20(7):1975. doi: 10.3390/s20071975 (PMC7180983; doi:10.3390/s20071975)
Supplement: Supplementary file 1 [file sensors-20-01975-s001.zip › datasetB/raw-signals/vector_322.txt]

45,48,45,43,43,40,38,58,53,55,53,55,55,35,38,40,40,43,43,43,43,40,40,38,35,48,53,45,53,55,35,35,38,40,40,40,40,38,38,38,38,38,55,53,50,43,40,43,43,170,48,48,53,38,35,35,38,38,38,35,35,58,55,53,45,43,40,172,40,43,172,50,55,38,35,38,40,38,38,35,38,55,53,48,172,25,170,25,172,40,43,48,53,55,38,38,38,38,38,55,55,38,38,55,58,38,38,40,40,40,40,38,63,35,58,50,30,43,43,91,45,48,48,53,55,38,35,38,38,38,38,38,38,35,35,35,35,35,35,35,38,38,38,38,38,38,35,38,38,53,55,55,38,38,38,40,40,43,43,45,43,43,40,40,60,58,165,48,45,30,177,50,38,55,38,38,40,40,40,38,38,38,38,33,53,165,43,167,170,25,35,40,43,50,55,38,38,38,40,40,43,43,43,40,38,35,33,53,162,167,40,38,40,45,48,53,38,38,38,38,40,40,40,40,38,35,38,50,30,43,40,172,38,167,45,48,55,38,38,38,40,40,43,43,43,40,40,38,35,55,50,43,43,25,170,25,25,152,170,170,53,35,35,35,38,38,40,40,43,38,40,35,33,55,53,45,152,170,22,167,22,170,40,45,175,53,38,35,35,38,40,40,40,40,43,38,35,33,50,48,43,25,170,
