# Supplementary material for: Portable Ultrasound-Based Device for Detecting Older Adults’ Sit-to-Stand Transitions in Unsupervised 30-Second Chair–Stand Tests
Source: Sensors (Basel). 2020 Apr 1;20(7):1975. doi: 10.3390/s20071975 (PMC7180983; doi:10.3390/s20071975)
Supplement: Supplementary file 1 [file sensors-20-01975-s001.zip › datasetB/raw-signals/vector_321.txt]

43,43,45,43,40,43,40,45,40,58,27,30,30,25,27,30,30,35,40,43,40,43,40,43,45,45,45,45,45,43,40,40,45,175,43,35,30,30,25,22,22,22,27,27,33,40,40,43,43,40,40,43,48,48,48,45,43,45,45,43,43,35,30,27,25,22,22,22,25,30,30,33,40,55,111,48,40,45,48,48,50,50,48,48,45,43,45,45,43,38,30,30,27,30,30,22,22,27,30,33,43,43,111,43,43,45,48,48,48,48,45,43,45,43,43,35,58,27,27,30,325,27,30,38,66,43,43,43,43,45,48,48,48,45,45,43,45,40,40,33,30,30,30,30,27,33,35,43,45,119,45,45,322,48,50,50,50,50,48,48,48,48,210,38,38,33,30,30,30,33,38,68,45,48,48,43,48,50,48,48,48,45,45,43,43,38,33,30,30,33,30,30,30,35,63,45,185,48,50,45,48,50,50,48,50,48,45,45,43,38,33,33,30,30,30,33,38,43,45,48,45,45,45,48,50,48,48,50,45,45,43,38,33,279,33,25,27,322,30,35,43,45,50,48,48,45,48,50,53,50,48,53,48,43,40,35,30,30,27,25,25,55,30,33,40,43,48,48,48,45,48,53,53,53,50,48,48,45,48,40,55,30,33,325,33,30,33,38,43,45,45,45,48,48,48,48,48,48,48,45,43,43,40,
