# Supplementary material for: Portable Ultrasound-Based Device for Detecting Older Adults’ Sit-to-Stand Transitions in Unsupervised 30-Second Chair–Stand Tests
Source: Sensors (Basel). 2020 Apr 1;20(7):1975. doi: 10.3390/s20071975 (PMC7180983; doi:10.3390/s20071975)
Supplement: Supplementary file 1 [file sensors-20-01975-s001.zip › datasetB/raw-signals/vector_331.txt]

48,55,43,40,53,43,40,38,160,33,58,55,55,53,53,40,48,48,50,55,53,50,48,53,50,53,45,45,40,93,33,33,38,43,48,53,53,43,45,48,50,50,50,50,45,43,73,50,43,40,38,33,33,33,48,43,45,53,53,40,43,53,50,50,50,50,48,58,43,53,68,45,40,279,33,48,33,55,43,60,50,48,50,45,48,53,53,53,53,45,50,48,43,40,38,33,30,27,30,30,55,40,45,66,55,50,43,48,55,53,53,53,53,50,53,43,48,43,43,38,33,30,30,33,38,53,58,55,58,43,45,50,53,55,53,53,53,50,48,45,48,53,45,43,55,33,81,33,30,38,55,45,50,55,165,43,45,48,50,53,50,48,45,43,48,50,48,43,40,38,647,33,33,35,40,45,53,53,60,45,48,50,53,53,53,53,53,48,45,43,55,50,45,40,53,33,30,30,33,38,43,66,50,55,165,48,50,53,53,53,53,50,45,48,48,48,71,43,40,38,33,30,30,33,38,175,43,50,53,55,43,45,50,50,53,53,50,48,45,45,50,53,55,45,40,35,33,30,30,33,38,45,48,50,55,76,45,48,48,50,50,50,48,45,43,45,48,45,45,40,172,30,30,27,30,33,38,40,48,55,55,43,53,48,50,50,53,53,55,48,45,43,58,55,55,45,40,185,33,30,30,30,27,
