# Supplementary material for: Portable Ultrasound-Based Device for Detecting Older Adults’ Sit-to-Stand Transitions in Unsupervised 30-Second Chair–Stand Tests
Source: Sensors (Basel). 2020 Apr 1;20(7):1975. doi: 10.3390/s20071975 (PMC7180983; doi:10.3390/s20071975)
Supplement: Supplementary file 1 [file sensors-20-01975-s001.zip › datasetB/raw-signals/vector_341.txt]

45,48,48,48,50,53,53,53,53,53,53,53,53,53,53,53,53,53,53,55,53,55,55,53,116,53,50,48,45,43,40,38,40,33,119,78,33,38,40,50,45,45,45,48,50,50,50,53,53,50,50,50,48,45,43,43,38,38,38,96,38,45,48,40,55,43,45,45,50,50,50,53,53,53,50,50,45,43,43,40,38,101,119,111,116,45,45,38,43,45,45,48,50,50,53,55,55,53,76,55,53,48,48,43,40,38,50,93,86,93,99,38,55,45,48,48,48,48,50,50,50,50,50,48,48,45,43,43,53,116,45,91,81,88,93,40,48,55,45,43,45,48,50,50,50,53,53,50,48,45,43,40,38,38,170,91,170,185,43,55,40,45,45,48,50,50,50,53,53,53,53,53,48,45,43,43,40,91,50,172,195,210,38,43,45,43,45,48,48,50,50,53,53,53,68,48,45,43,40,38,99,96,83,91,33,38,55,43,58,45,45,48,48,50,53,55,53,53,53,55,48,45,45,43,40,38,99,170,48,38,38,208,55,45,45,48,48,50,53,53,53,53,53,71,48,45,43,40,38,200,317,317,317,317,48,53,55,45,45,48,50,50,53,55,53,53,50,48,68,45,58,55,38,101,320,320,320,93,38,40,45,45,45,50,48,53,53,53,53,53,53,50,53,53,53,53,50,50,50,48,48,45,43,
