# Supplementary material for: Portable Ultrasound-Based Device for Detecting Older Adults’ Sit-to-Stand Transitions in Unsupervised 30-Second Chair–Stand Tests
Source: Sensors (Basel). 2020 Apr 1;20(7):1975. doi: 10.3390/s20071975 (PMC7180983; doi:10.3390/s20071975)
Supplement: Supplementary file 1 [file sensors-20-01975-s001.zip › datasetB/raw-signals/vector_999.txt]

38,172,172,58,40,40,43,45,48,48,45,43,40,40,38,38,33,27,22,20,17,17,17,20,22,83,66,38,38,40,38,35,38,43,43,45,45,43,99,116,111,99,38,33,22,17,15,15,15,15,15,15,20,22,53,30,38,30,170,35,40,43,45,45,45,40,38,38,104,96,38,68,33,22,20,17,17,17,20,22,50,71,172,96,144,38,40,43,45,48,48,50,43,40,38,99,175,172,55,93,22,17,17,15,12,15,15,17,22,60,66,71,38,38,35,38,40,45,48,50,50,50,45,50,142,38,175,38,38,55,33,58,22,20,20,20,25,63,58,165,38,33,101,35,40,45,50,53,53,50,48,45,45,40,43,40,73,58,58,22,17,15,15,17,17,20,60,170,172,172,175,40,167,40,43,45,48,48,53,45,38,38,55,101,96,88,170,20,17,15,15,17,20,22,170,55,172,93,96,99,38,38,43,45,45,45,43,38,33,93,91,119,68,60,22,17,15,15,15,15,17,20,58,66,172,93,172,76,33,38,43,50,45,45,40,106,40,99,137,172,93,190,63,22,17,15,15,15,17,20,22,60,55,96,162,170,134,33,38,43,45,48,48,45,43,38,38,38,55,99,68,55,22,20,17,20,20,22,63,55,73,38,165,35,38,38,43,45,45,45,43,38,99,73,93,93,30,81,20,17,15,12,12,
