# Supplementary material for: Portable Ultrasound-Based Device for Detecting Older Adults’ Sit-to-Stand Transitions in Unsupervised 30-Second Chair–Stand Tests
Source: Sensors (Basel). 2020 Apr 1;20(7):1975. doi: 10.3390/s20071975 (PMC7180983; doi:10.3390/s20071975)
Supplement: Supplementary file 1 [file sensors-20-01975-s001.zip › datasetB/CSToutcomesDataSetB.xlsx]

## Sheet: Hoja1
30-s CST Outcomes - Data Set B (older subjects) - Univeristy Hospital of Getafe
	Demographics		Anthropometry			SPPB				30sCST				Observations
patientID	gender	age	lastAssessment	height (cm)	weight (kg)	balanceSPPB	gaitSpeedSPPB	chairStandSPPB	scoreSPPB	manualCount	algorithmV1	algorithmV2	manualUnsuccessfulAttemptsID	manualObservations
1	F	79	2018-03-09	155	104.4	3	3	4	10	14	15	13	-	-
5	M	78	2018-05-03	155	62	3	3	4	10	6	17	8	6.7	-
7	F	84	2018-04-10	151	69	4	3	4	11	13	17	13	-	-
20										13	12	12	-	-
27	F	78	2017-11-23	152	77	4	4	3	11	10	18	10	-	Good chairstand.
50	F	82	2018-01-24	159	68	4	4	4	12	16	16	12	-	User doesn't rest on the chair back.
76	F	86	2018-01-31	153	68	3	4	2	9	9	11	9	-	-
93	F	82	2018-01-11	155	64	0	3	3	6	9	10	9	1,2,3	In the three first attempts, users doesn't rise completely.
96	F	73	2018-03-12	151	58	4	4	4	12	16	15	15	-	-
143	M	76	2018-01-22	169	92.5	4	3	1	8	4	9	5	-	Good chairstand.
155	F	87	2018-02-22	138	51.8	1	2	4	7	13	15	13	-	-
165	F	79	2018-03-13	150	78.6	2	3	4	9	10	16	11	-	Chair shakes when user sits.
170	F	82	2018-04-03	146	55	1	3	4	8	10	12	10	1	-
174	F	81	2017-10-02	155	84.5	4	3	4	11	9	12	13	-	-
180	M	82	2018-03-20	163	81	3	4	4	11	11	2	11	5,10	-
218	F	83	2018-04-17	142.2	57.6	2	2	1	5	5	7	4	-	-
230	F	78	2018-01-17	141	69	4	2	2	8	10	11	11	-	Some chairstands have almost been considered wrong. User almost sits in the border of the chair.
236	M	85	2018-01-10	154	68	4	3	3	10	10	10	10	-	The users "bumps" into the chair when sitting.
254	M	86	2018-01-16	155	75	4	3	4	11	14	19	15	-	Vibrations. User doesn't rest on the chair back.
270	M	76	2018-05-08	161	64.2	4	4	4	12	13	16	14	-	Good chairstand.
273	F	93	2018-05-14	139.5	74	3	1	4	8	11	18	14	5	First five attempts are doubtful as nurse had put the hand on the chair back.
297	F	73	2018-03-26	157.5	84	4	3	0	7	0	5	3	-	-
304	M	84	2018-04-11	146	63	4	3	4	11	15	10	13	-	-
306	F	89	2018-04-09	147	67	4	1	3	8	10	10	10	-	-
313	F	78	2018-04-17	154	58.5	3	3	4	10	19	19	18	13	User doesn't rest on the chair back.
321	F	87	2018-04-19	152	48	1	3	4	8	13	13	13	-	-
322	F	72	2018-04-23	137	52	4	2	3	9	15	14	11	6	The user is small. She almost doesn't reach the ground and doesn't rest on the chair back.
331	F	71	2018-05-08	150	68	4	4	4	12	13	12	12	-	The sensor was no stuck to the wall.
341	F	78	2018-05-23	139.5	42.5	3	3	3	9	13	13	13	-	The user is small. She almost doesn't reach the ground and doesn't rest on the chair back.
999									0	11	11	11	-	-
