# Supplementary material for: Portable Ultrasound-Based Device for Detecting Older Adults’ Sit-to-Stand Transitions in Unsupervised 30-Second Chair–Stand Tests
Source: Sensors (Basel). 2020 Apr 1;20(7):1975. doi: 10.3390/s20071975 (PMC7180983; doi:10.3390/s20071975)
Supplement: Supplementary file 1 [file sensors-20-01975-s001.zip › algorithm_v1.m]

%%
 %
 % Licensed under Creative Commons Attribution 4.0 International (CC BY 4.0) (the "License").
 % You are free to: 
 %        Share — copy and redistribute the material in any medium or format
 %        Adapt — remix, transform, and build upon the material
 %        for any purpose, even commercially. 
 % Under the following terms:
 %        Attribution — You must give appropriate credit, provide a link to the license, and indicate if changes were made. You may do so in any reasonable manner, but not in any way that suggests the licensor endorses you or your use.
 %        No additional restrictions — You may not apply legal terms or technological measures that legally restrict others from doing anything the license permits.
 % The licensor cannot revoke these freedoms as long as you follow the license terms.
 % You may not use this file except in compliance with the License.
 % You may obtain a copy of the License at
 %
 %      https://creativecommons.org/licenses/by/4.0/legalcode
 %
 % Unless required by applicable law or agreed to in writing, software
 % distributed under the License is distributed on an "AS IS" BASIS,
 % WITHOUT WARRANTIES OR CONDITIONS OF ANY KIND, either express or implied.
 % See the License for the specific language governing permissions and
 % limitations under the License.
%%

function [n_ups,n_mins,n_mean] = algorithm_v1(trial,dirname,plot_figure, parameters_values)
  % visualization and analysis of 30-s Chair Stand Test signals 
  % Parameters:
  % trial: patient ID
  %	dirname: driectory storing the target vector file
  %	plot_figure: set to 1 if you want to plot a figure of the signal.
  % parameters_values: numerical row vector with the values for:
  %         distance_factor, 
  %         peak_height_threshold
  % The elements in parameters_values can be set to NaN if you want to use their default value
  
  % default values for the parameters of the algorithm
  default_values = [3.25, ...  % distance_factor, 
                    35];       % peak_height_threshold
                    
  if nargin < 2 || isempty(dirname)
    printf('Usage:\n\ttest_av1(string: dirname, int (0 | 1): plot_figure)\n');
    printf('\ttest_av2(string: dirname, int (0 | 1): plot_figure, double[2]: parameters_values)\n');
    printf('\n\tparameters_values = \n\t\t[distance_factor,\n\t\peak_height_threshold]');
    printf('\n\tSet an array element to NaN to use the default value.\n');
    
    return
  endif
    if nargin < 3 || isempty(plot_figure)
    plot_figure = 0;
  endif
  if nargin < 4 || isempty(parameters_values)
    parameters_values = default_values;
  endif
  
  for i = 1:length(default_values)
    if isnan(parameters_values(i))
      parameters_values(i) = default_values(i);
    endif
  endfor
  
  max_dist = 70; % threshold for outliers
  
  distance_factor = parameters_values(1); 
  peak_height_threshold = parameters_values(2);
  
  %%the input number is converted into a String
  str_trial=int2str(trial);
  
  %we generate the name of the file from where data will be retrieved
  nameoffile=fullfile(dirname,['vector_' str_trial '.txt']);
  
  %%We create the file identifier
  fileID = fopen(nameoffile);
  
  %%we scan the values from the file and generate a vector containg the
  %%values
  distance_values = fscanf(fileID,'%i,\n');
  %%we close the file
  fclose(fileID);
  
  %%%%%%% Signal processing %%%%%%%%
  %%Values greater than the established cutoff distance are substitued by 15.
  %%The majority  of outliers occur when patients are sitting, and this is
  %%the value the sensor should read.
  
  %%%%WARNING:   THIS STEP IS EXPECTED TO CHANGE.
  distance_sin_outliers=distance_values;
  distance_sin_outliers(distance_sin_outliers>max_dist)=15; 
  
  %%we apply a median filter, which will allow the removal of spikes in the
  %%signal, smoothing the output and removing higher frequencies in the
  %%signal (similar to a Low-pass filter).
  masked=[distance_sin_outliers(1:end-6),distance_sin_outliers(2:end-5),distance_sin_outliers(3:end-4), distance_sin_outliers(4:end-3),distance_sin_outliers(5:end-2),distance_sin_outliers(6:end-1),distance_sin_outliers(7:end)];
  median_sig2 = median(masked, 2);
  
  %% The function findpeaks allows the identification of peaks in the processed signal
  %%[pks,locs, widths,proms] = findpeaks(median_sig2); % MATLAB: findpeaks can return a vector with four elements
  [pks,locs, widths] = findpeaks(median_sig2); % Octave: findpeaks returns a vector with three elements
  
  %% We identify minima by applying find peaks to the inverse of the procese signal
  [minima, locsminima]=findpeaks(-median_sig2 + max(median_sig2));
  minima=-minima + max(median_sig2);
  %% [minima, locsminima]=findpeaks(-median_sig2); % Alternative form for MATLAB
  %% minima=-minima;
  
  %%We calculate the median distance between maxima and between minima
  median_distance_peaks=median(diff(locs));
  median_distance_minima=median(diff(locsminima));
  peak_distance_threshold = median_distance_peaks*distance_factor;
  % peak_distance_threshold = median_distance_minima*distance_factor; % test line
  
  
  %%We repeat the findpeaks step with an additional requisite. We use this
  %%to avoid multiple peak detection where there should be a single one. 
  %%[pks2,locs2, widths2, proms2] = findpeaks(median_sig2,'MinPeakDistance',peak_distance_threshold, 'MinPeakHeight',peak_height_threshold); % MATLAB: findpeaks can return a vector with four elements
  [pks2,locs2, widths2] = findpeaks(median_sig2,'MinPeakDistance',peak_distance_threshold, 'MinPeakHeight',peak_height_threshold); % Octave: findpeaks returns a vector with trhee elements
  [minima2, locsminima2]=findpeaks(-median_sig2 + max(median_sig2),'MinPeakDistance', peak_distance_threshold);
  minima2=-minima2 + max(median_sig2);
  %% [minima2, locsminima2]=findpeaks(-median_sig2,'MinPeakDistance',peak_distance_threshold); %% alternative form for MATLAB
  
  
  
  %%%%%%%%%%%%%%%%%%%%%%%%%%%%%% PLOTTING %%%%%%%%%%%%%%%%%%%%%%%%%%%%
  %%We generate the abscissa axis
  totaltime=length(distance_values)*0.10;
  time_values=0.10:0.10:totaltime;
  
  if plot_figure
    figure
    title(['algorithm_v1 on vector ' str_trial])
    xlabel('Time(s)')
    ylabel('Distance (cm)')
    
    plot(time_values, distance_values, 'y*',time_values(4:end), distance_sin_outliers(4:end), 'b*',time_values(3:end-4), median_sig2,'g', locs2*.1+0.3, pks2, 'm*', locsminima2*.1+0.3, minima2, 'r*')
  endif
  
  n_ups = length(pks2);
  n_mins = length(minima2);
  n_mean=(n_ups+n_mins)/2;
endfunction
