# Supplementary material for: Portable Ultrasound-Based Device for Detecting Older Adults’ Sit-to-Stand Transitions in Unsupervised 30-Second Chair–Stand Tests
Source: Sensors (Basel). 2020 Apr 1;20(7):1975. doi: 10.3390/s20071975 (PMC7180983; doi:10.3390/s20071975)
Supplement: Supplementary file 1 [file sensors-20-01975-s001.zip › algorithm_v2.m]

%%
 %
 % Licensed under Creative Commons Attribution 4.0 International (CC BY 4.0) (the "License").
 % You are free to: 
 %        Share — copy and redistribute the material in any medium or format
 %        Adapt — remix, transform, and build upon the material
 %        for any purpose, even commercially. 
 % Under the following terms:
 %        Attribution — You must give appropriate credit, provide a link to the license, and indicate if changes were made. You may do so in any reasonable manner, but not in any way that suggests the licensor endorses you or your use.
 %        No additional restrictions — You may not apply legal terms or technological measures that legally restrict others from doing anything the license permits.
 % The licensor cannot revoke these freedoms as long as you follow the license terms.
 % You may not use this file except in compliance with the License.
 % You may obtain a copy of the License at
 %
 %      https://creativecommons.org/licenses/by/4.0/legalcode
 %
 % Unless required by applicable law or agreed to in writing, software
 % distributed under the License is distributed on an "AS IS" BASIS,
 % WITHOUT WARRANTIES OR CONDITIONS OF ANY KIND, either express or implied.
 % See the License for the specific language governing permissions and
 % limitations under the License.
%%

function n_ups = algorithm_v2(trial, dirname, plot_figure, parameters_values)
  % visualization and analysis of 30-s Chair Stand Test signals 
  % Parameters:
  % trial: patient ID
  %	dirname: driectory storing the target vector file
  %	plot_figure: set to 1 if you want to plot a figure of the signal.
  % parameters_values: numerical row vector with the values for:
  %         threshold_ratio_between_median_and_min, 
  %         min_peakDist_in_s,
  %         min_peakWidth_in_s, 
  %         n_subThresholdSamples_min_between_peaks,
  %         min_dist_in_cm,
  %         min_peakHeight_in_cm
  % The elements in parameters_values can be set to NaN if you want to use their default value
  
  % default values for the parameters of the algorithm
  default_values = [0.5, ...  % threshold_ratio_between_median_and_min, 
                    1.0, ...  % min_peakDist_in_s,
                    0, ...    % min_peakWidth_in_s,
                    5, ...    % n_subThresholdSamples_min_between_peaks,
                    25, ...   % min_dist_in_cm,
                    0];       % min_peakHeight_in_cm

  if nargin < 2 || isempty(dirname)
    printf('Usage:\n\talgorithm_v2(int: trial, string: dirname, int (0 | 1): plot_figure)\n');
    printf('\ttest_av2(string: dirname, int (0 | 1): plot_figure, double[6]: parameters_values)\n');
    printf('\n\tparameters_values = \n\t\t[threshold_ratio_between_median_and_min,\n\t\tmin_peakDist_in_s, \n\t\tmin_peakWidth_in_s,');
    printf('\n\t\tn_subThresholdSamples_min_between_peaks, \n\t\tmin_dist_in_cm, \n\t\tmin_peakHeight_in_cm]');
    printf('\n\tSet an array element to NaN to use the default value.\n');

    return
  endif
  if nargin < 3 || isempty(plot_figure)
    plot_figure = 0;
  endif
  if nargin < 4 || isempty(parameters_values)
    parameters_values = default_values;
  endif
  
  for i = 1:length(default_values)
    if isnan(parameters_values(i))
      parameters_values(i) = default_values(i);
    endif
  endfor

  fs=10; % sampling frequency 
  
  max_dist_in_cm=99; % Values > this dist are considered to be outliers and set to NaN
  valueOfSuperThresholdSamples = NaN; % Use NaN or 15

  shortMaskLength_in_s=0.7;	% mask length of the short mask used for median and min
  longMaskLength_in_s=4.0;		% mask length of the long  mask used for median and min
  threshold_ratio_between_median_and_min_short = 0.0;
  nSamplesNeededForInitialUp = 4;	
      % if > this number samples are > threshold AND...
      %    > this number samples are < threshold ...
      %	 before the first peak: add another initial peak
  
  threshold_ratio_between_median_and_min = parameters_values(1); % 0... th = min; 1... th = median of the long mask filtered singal
  min_peakDist_in_s = parameters_values(2); % min distance in between two peaks
  min_peakWidth_in_s = parameters_values(3); % min width of a peak
  n_subThresholdSamples_min_between_peaks = parameters_values(4); % at least that many samples must ly between subsequent peaks
  min_dist_in_cm = parameters_values(5); % peaks y this absolute value will not be counted
  min_peakHeight_in_cm = parameters_values(6); % min height of a peak

  %%the input number is converted into a String
  str_trial=int2str(trial);
  
  %we generate the name of the file from where data will be retrieved
  nameoffile=fullfile(dirname,['vector_' str_trial '.txt']);

  %%We create the file identifier
  fileID = fopen(nameoffile);
  
  %%we scan the values from the file and generate a vector containg the
  %%values
  distance_values = fscanf(fileID,'%i,\n');
  %%we close the file
  fclose(fileID);

	%%%%%%% Signal treatment %%%%%%%%
	%%Values greater than the established cutoff distance are substitued by NaN.
	%%The majority  of outliers occur when patients are sitting.
  
	%%%%WARNING:   THIS STEP IS EXPECTED TO CHANGE.
	distance_without_outliers=distance_values;
	distance_without_outliers(distance_values>max_dist_in_cm)=valueOfSuperThresholdSamples; 
	
	%% median and min  filter with two different mask lengths
	min_sig_short=getMaskFilteredSignal(distance_without_outliers,shortMaskLength_in_s*fs,'min');
	min_sig_long=getMaskFilteredSignal(distance_without_outliers,longMaskLength_in_s*fs,'min');
	median_sig_long=getMaskFilteredSignal(distance_without_outliers,longMaskLength_in_s*fs,'median');
	
	distance_without_outliers_old=distance_values;
	distance_without_outliers_old(distance_without_outliers_old>70)=15; 
	median_sig_short=getMaskFilteredSignal(distance_without_outliers_old,shortMaskLength_in_s*fs,'median');
  
	test_sig_short=min_sig_short + (median_sig_short-min_sig_short)*threshold_ratio_between_median_and_min_short;
	min_sig_short = test_sig_short;
	
	%% define the threshold as the mean between these two signals 
	threshold=min_sig_long + (median_sig_long-min_sig_long)*threshold_ratio_between_median_and_min;
	
	%% detect timepoints when the patient raised up
	ups1=find(diff(min_sig_short>threshold)>0);
	ups1=[ups1;length(min_sig_short) + min_peakDist_in_s*fs]; % needed in order not to loose the last peak
	ready=0;
  
	while ~ready
		tooShort = find(diff(ups1)<=min_peakDist_in_s*fs);
		subsequent_tooShort=find(diff(tooShort)==1);
		if ~isempty(subsequent_tooShort)
      tooShort(subsequent_tooShort+1)=[];
    else
			ready=1;
    endif
    ups1(tooShort+1)=[];
    ups=ups1(1:end-1);	
  endwhile
  
  if length(ups)
    	%% check if there was an event at the very beginning of the signal	
      if length(find(min_sig_short(1:ups(1))>threshold(1:ups(1)))) > nSamplesNeededForInitialUp && ...
        length(find(min_sig_short(1:ups(1))<threshold(1:ups(1)))) > nSamplesNeededForInitialUp
        ups=[1;ups];
      endif
      
      %% remove peaks which are too short or too small
      inds2del=[];
      for j=1:length(ups)
        % nextDown=ups(j) + find(min_sig_short(ups(j)+1:end)<=threshold(ups(j)+1:end),1,'First') - 1; % MATLAB: use capital F for 'First'
        nextDown=ups(j) + find(min_sig_short(ups(j)+1:end)<=threshold(ups(j)+1:end),1,'first') - 1; % Octave: use f for 'first'
        if ~isempty(nextDown) && nextDown-ups(j) < min_peakWidth_in_s*fs
          % Remove peaks which are either too short 
          inds2del(end+1)=j;
        endif
        if j>1 && length(find(min_sig_short(ups(j-1):ups(j))<threshold(ups(j-1):ups(j))))<n_subThresholdSamples_min_between_peaks
          % remove peaks two little sub-threshold values in beteween one
          % another
          inds2del(end+1) = j;
        endif
        % remove peaks with too low median signal
        if j < length(ups)
          next=max(ups(j)+1,ups(j+1)-5);
        else
          next = length(median_sig_short);
        endif
        if isempty(find(median_sig_short(ups(j):next)>min_dist_in_cm)) || ...
          max(min_sig_short(ups(j):next) - threshold(ups(j):next)) < min_peakHeight_in_cm
          % either absolute value or distance to threshold is too small
          inds2del(end+1)=j;
        endif
      endfor
      ups(inds2del)=[];
      
      % % % 	%% remove the last event if none of the samples after that event is > threshold
      % % % 	if length(find(distance_without_outliers(ups(end):end)<threshold(ups(end):end)))==0
      % % % 		ups=ups(1:end-1);
      % % % 	end
      
    endif
    
	%% save to resultss
  n_ups = length(ups);
	
	%% plot figure
	if plot_figure
		%%We generate the abscissa figure
    figure
		title(['algorithm_v2 on vector ' str_trial]);
		xlabel('Time(s)');
		ylabel('Distance (cm)');
		totaltime=length(distance_values)*0.10;
		time_values=0.10:0.10:totaltime;
    
    plot(time_values, min_sig_short, 'b', time_values, threshold, 'g', ups/fs, threshold(ups), 'm*')
	endif
endfunction

%% calculate filtered signal from sig  by appllying a mask of length n2mask
% type can either be 'median' or 'min'
function result=getMaskFilteredSignal(sig,n2mask,mode)
  masked=nan(length(sig)-n2mask,n2mask);
  for i=1:n2mask
    masked(:,i)=sig(i:end-n2mask+i-1);
  endfor
  if strcmp(mode,'median')
    % result=median (masked,2,'omitnan'); % MATLAB: use 'omitnan'
    result=median (masked,2); % Octave: use pkg load nan
  elseif strcmp(mode,'min')
    result=min (masked,[],2);
  endif
  
  % masking reeduces the size fof the signal => add first and last value at
  % the beginning and at the end
  result=[ones(floor(n2mask/2),1)*result(1);result];
  result(end+1:length(sig))=result(end);
endfunction
