# Supplementary material for: Portable Ultrasound-Based Device for Detecting Older Adults’ Sit-to-Stand Transitions in Unsupervised 30-Second Chair–Stand Tests
Source: Sensors (Basel). 2020 Apr 1;20(7):1975. doi: 10.3390/s20071975 (PMC7180983; doi:10.3390/s20071975)
Supplement: Supplementary file 1 [file sensors-20-01975-s001.zip › test_av1.m]

%%
 %
 % Licensed under Creative Commons Attribution 4.0 International (CC BY 4.0) (the "License").
 % You are free to: 
 %        Share — copy and redistribute the material in any medium or format
 %        Adapt — remix, transform, and build upon the material
 %        for any purpose, even commercially. 
 % Under the following terms:
 %        Attribution — You must give appropriate credit, provide a link to the license, and indicate if changes were made. You may do so in any reasonable manner, but not in any way that suggests the licensor endorses you or your use.
 %        No additional restrictions — You may not apply legal terms or technological measures that legally restrict others from doing anything the license permits.
 % The licensor cannot revoke these freedoms as long as you follow the license terms.
 % You may not use this file except in compliance with the License.
 % You may obtain a copy of the License at
 %
 %      https://creativecommons.org/licenses/by/4.0/legalcode
 %
 % Unless required by applicable law or agreed to in writing, software
 % distributed under the License is distributed on an "AS IS" BASIS,
 % WITHOUT WARRANTIES OR CONDITIONS OF ANY KIND, either express or implied.
 % See the License for the specific language governing permissions and
 % limitations under the License.
%%

function test_av1(dirname, plot_figure, parameters_values)
  % code for testing algorithm_v1 
  % Parameters:
  %	dirname: driectory storing the target vector file + "experimental_data.txt"
  %	plot_figure: set to 1 if you want to plot a figure of the signal.
  % parameters_values: numerical row vector with the values for:
  %         distance_factor, 
  %         peak_height_threshold
  % The elements in parameters_values can be set to NaN if you want to use their default value
  
  warning('off', 'all');
  
  parameters_names = ["distance_factor"; "peak_height_threshold"]; % used for displaying purposes
  
  % default values for the parameters of the algorithm
  default_values = [3.25, ...  % distance_factor, 
                    35];       % peak_height_threshold
  
  printf('\n');
  
  if nargin < 2 || isempty(dirname) || isempty(plot_figure)
    printf('Usage:\n\ttest_av1(string: dirname, int (0 | 1): plot_figure)\n');
    printf('\ttest_av2(string: dirname, int (0 | 1): plot_figure, double[2]: parameters_values)\n');
    printf('\n\tparameters_values = \n\t\t[distance_factor,\n\t\peak_height_threshold]');
    printf('\n\tSet an array element to NaN to use the default value.\n');
    
    return
  endif
  if nargin < 3 || isempty(parameters_values)
    parameters_values = default_values;
  endif
  
  for i = 1:length(default_values)
    if isnan(parameters_values(i))
      parameters_values(i) = default_values(i);
    endif
  endfor
  
  % collect the patient IDs and the manual outcomes of the experiment.
  data_file = sprintf('%s/%s', dirname, 'experimental_data.txt');
  experimental_data = load("-ascii", data_file);
  patIds = experimental_data(:, 1);
  manualCounts = experimental_data(:, 2);

  % Clear the command window
  clc;
  
  printf('Running test_av1:\n');
  % print parameters values
  for i = 1:length(parameters_values)
    printf('\t%s = %.2f\n', parameters_names(i, :), parameters_values(i));
  endfor
  printf('\tfiles in: %s\n\n', dirname);   % print source directory
  
  disp(['30s-CST: # of sit-to-stand transitions']);
  disp(['subject', char(9), 'av1', char(9), 'manual']);
  for i = 1:length(patIds)
    %[n_ups, n_mins, n_mean] = algorithm_v1(patIds(i), dirname, plot_figure, distance_factor, peak_height_threshold);
    [n_ups, n_mins, n_mean] = algorithm_v1(patIds(i), dirname, plot_figure, parameters_values); % call to the algorithm code
    disp([int2str(patIds(i)), char(9), num2str(n_ups), char(9), num2str(manualCounts(i))]); % display the outcomes
    ups(i, 1) = n_ups; % store the algorithm outcome for subsequent computation of the mean error
  endfor
  
  mean_error_ups = mean(abs(ups - manualCounts)); % compute mean error of the algorithm's outcomes
  
  printf('\nMean error for algorithm_v1:\t%.2f\n\n', mean_error_ups); % print the algorithm mean error
endfunction
